# Supplementary material for: Assessing gastro-intestinal related quality of life in cystic fibrosis: Validation of PedsQL GI in children and their parents
Source: PLoS One. 2019 Dec 20;14(12):e0225004. doi: 10.1371/journal.pone.0225004 (PMC6924691; doi:10.1371/journal.pone.0225004)
Supplement: S6 Table — (XLSX) [file pone.0225004.s006.xlsx]

## Sheet: Sheet1
cfcenter	gender	age (rounded)	mutation2	time_study	creon	pert_intake_m1	weight	height	fvc_no	fev1_no	fef25_75_no	ic	acute_infection	acute_abd_sympt	investigationa_drugs	cftr_modulator	extra_k_whealthcare_visits	times_by_phone	times_by_mail	times_by_text	times_by_outpatient_clinic	times_by_hospitalization	subject	version_pedsql	visual_analogue_scale	version_cfqr	subject_group	fev1_zscore	fev1_pp	fvc_zscore	fvc_pp	fev1_fvc_zscore	fev1_fvc_pp	fef2575_zscore	fef2575_pp	fev1_fvc	score_pedsql	score_stomach_pain_and_hurt	score_stomach_discomfort_when_eating	score_food_and_drink_limits	score_trouble_swallowing	score_heartburn_and_reflu	score_nausea_and_vomiting	score_gas_and_bloating	score_constipation	score_blood_in_bowel_movement	score_diarrhea	score_worry_about_bowel_movements	score_worry_about_stomach_aches
aidfm	girl	14	DF508	m-3	10000	100000	35,1	148,5	1,92	1,49	1,02	NA	NA	NA	NA	NA	NA	NA	NA	NA	NA	NA	patient	NA	NA	NA	patient	-3,502358724	57,63125567	-2,847012983	66,83226631	-1,822443561	85,99319936	-3,666421081	30,83021132	0,776041667	NA	NA	NA	NA	NA	NA	NA	NA	NA	NA	NA	NA	NA
aidfm	girl	14	DF508	m0	10000	140000	37	148,5	2,18	1,52	0,96	yes	no	no	no	no	NA	NA	NA	NA	NA	NA	mother	parent 13-18	90	nc too young/too old	parents	-3,441930099	58,39739288	-2,085023783	75,43887185	-2,606122058	77,20072516	-3,802110186	28,8400002	0,697247706	93,2	79,2	100	100	100	87,5	100	96,4	89,3	100	100	100	100
aidfm	girl	14	DF508	m0	10000	140000	37	148,5	2,18	1,52	0,96	yes	no	no	no	no	NA	NA	NA	NA	NA	NA	patient	child 13-18	80	14 and older	patient	-3,441930099	58,39739288	-2,085023783	75,43887185	-2,606122058	77,20072516	-3,802110186	28,8400002	0,697247706	94,3	95,8	95	100	91,7	87,5	93,8	96,4	91,1	100	100	100	87,5
aidfm	girl	15	DF508	m+3	10000	160000	36,7	149	NA	NA	NA	yes	yes	no	no	no	yes	1	NA	NA	NA	NA	patient	child 13-18	80	14 and older	patient	NA	NA	NA	NA	NA	NA	NA	NA	NA	93,2	95,8	100	100	100	87,5	100	92,9	89,3	100	100	100	75
aidfm	girl	15	DF508	m+3	10000	160000	36,7	149	NA	NA	NA	yes	yes	no	no	no	yes	1	NA	NA	NA	NA	mother	parent 13-18	NA	nc too young/too old	parents	NA	NA	NA	NA	NA	NA	NA	NA	NA	94,3	100	100	100	100	87,5	100	89,3	91,1	100	100	100	100
aidfm	girl	3	R1162X	m-3	10000	60000	15,1	104	NA	NA	NA	NA	NA	NA	NA	NA	NA	NA	NA	NA	NA	NA	patient	NA	NA	NA	patient	NA	NA	NA	NA	NA	NA	NA	NA	NA	NA	NA	NA	NA	NA	NA	NA	NA	NA	NA	NA	NA	NA
aidfm	girl	3	R1162X	m0	10000	60000	15,7	105	NA	NA	NA	yes	no	no	no	no	NA	NA	NA	NA	NA	NA	parents	parent 2-4	85	nc too young/too old	parents	NA	NA	NA	NA	NA	NA	NA	NA	NA	84,1	79,2	95	54,2	100	75	75	82,1	85,7	100	89,3	100	100
aidfm	girl	3	R1162X	m+3	10000	50000	15,9	106,5	NA	NA	NA	yes	no	no	no	no	no	NA	NA	NA	NA	NA	parents	parent 2-4	70	nc too young/too old	parents	NA	NA	NA	NA	NA	NA	NA	NA	NA	76	79,2	80	29,2	91,7	81,2	68,8	57,1	82,1	100	85,7	100	100
aidfm	girl	15	DF508	m-3	10000	60000	53,4	153,5	3,83	3,16	3,31	yes	NA	NA	NA	NA	NA	NA	NA	NA	NA	NA	patient	NA	NA	NA	patient	1,095953442	112,6407849	1,825608238	122,4567334	-1,178054569	91,63344223	-0,259101886	94,51103119	0,825065274	NA	NA	NA	NA	NA	NA	NA	NA	NA	NA	NA	NA	NA
aidfm	girl	15	DF508	m0	10000	60000	55	154,8	3,76	3,16	3,35	yes	no	no	no	no	NA	NA	NA	NA	NA	NA	patient	child 13-18	90	14 and older	patient	0,851038645	109,8352973	1,398284208	117,1602236	-0,955576167	93,36280398	-0,288201058	93,90524866	0,840425532	82,8	87,5	100	75	100	100	100	28,6	66,1	100	100	90	87,5
aidfm	girl	15	DF508	m0	10000	60000	55	154,8	3,76	3,16	3,35	yes	NA	NA	NA	NA	NA	NA	NA	NA	NA	NA	father	parent 13-18	90	nc too young/too old	parents	0,851038645	109,8352973	1,398284208	117,1602236	-0,955576167	93,36280398	-0,288201058	93,90524866	0,840425532	85,5	87,5	100	75	100	100	100	42,9	73,2	100	100	90	87,5
aidfm	girl	15	DF508	m+3	10000	60000	53,7	155	3,81	3,12	3,07	no	no	no	no	no	no	NA	NA	NA	NA	NA	patient	child 13-18	90	14 and older	patient	0,654011292	107,570487	1,445984258	117,778722	-1,256765731	90,94946158	-0,694915366	85,48989026	0,818897638	83,8	87,5	100	79,2	100	100	100	28,6	71,4	100	100	90	75
aidfm	girl	15	DF508	m+3	10000	60000	53,7	155	3,81	3,12	3,07	NA	NA	NA	NA	NA	no	NA	NA	NA	NA	NA	father	parent 13-18	90	nc too young/too old	parents	0,654011292	107,570487	1,445984258	117,778722	-1,256765731	90,94946158	-0,694915366	85,48989026	0,818897638	83,1	83,3	100	75	100	100	100	35,7	66,1	100	100	90	87,5
aidfm	boy	15	DF508	m-3	10000	120000	54	167,7	4,16	3,43	3,36	NA	NA	NA	NA	NA	NA	NA	NA	NA	NA	NA	patient	NA	NA	NA	patient	-0,5551266	93,32666886	-0,19604261	97,74607672	-0,656491811	95,10414098	-0,879304095	81,14478695	0,824519231	NA	NA	NA	NA	NA	NA	NA	NA	NA	NA	NA	NA	NA
aidfm	boy	16	DF508	m0	10000	140000	54,8	168	3,78	2,83	2,14	NA	no	no	no	no	NA	NA	NA	NA	NA	NA	parents	parent 13-18	55	nc too young/too old	parents	-1,99348517	75,79662181	-1,088510377	87,5147665	-1,701927725	86,26791054	-2,538191114	50,89553494	0,748677249	81,1	100	100	100	100	87,5	100	60,7	58,9	100	67,9	70	50
aidfm	boy	16	DF508	m0	10000	140000	54,8	168	3,78	2,83	2,14	NA	no	no	no	no	NA	NA	NA	NA	NA	NA	patient	child 13-18	75	14 and older	patient	-1,99348517	75,79662181	-1,088510377	87,5147665	-1,701927725	86,26791054	-2,538191114	50,89553494	0,748677249	86,1	100	100	100	100	100	100	82,1	75	100	82,1	55	37,5
aidfm	boy	16	DF508	m+3	10000	160000	57	169	4,27	3,31	2,82	NA	no	no	no	no	no	NA	NA	NA	NA	NA	mother	parent 13-18	80	NA	parents	-1,114078876	86,60196613	-0,299795031	96,551518	-1,353445402	89,31658295	-1,675455598	65,70207276	0,775175644	83,1	100	100	79,2	100	100	100	71,4	75	100	75	60	12,5
aidfm	boy	16	DF508	m+3	10000	160000	57	169	4,27	3,31	2,82	NA	no	no	no	no	no	NA	NA	NA	NA	NA	patient	child 13-18	80	14 and older	patient	-1,114078876	86,60196613	-0,299795031	96,551518	-1,353445402	89,31658295	-1,675455598	65,70207276	0,775175644	84,1	100	100	100	50	100	100	100	60,7	100	71,4	80	25
aidfm	boy	15	DF508	m-3	10000	110000	44,55	156	2,77	2,38	2,71	NA	NA	NA	NA	NA	NA	NA	NA	NA	NA	NA	patient	NA	NA	NA	patient	-1,931220419	76,51554723	-1,931492238	77,92311794	-0,269252065	98,04504113	-1,21651424	74,44981635	0,859205776	NA	NA	NA	NA	NA	NA	NA	NA	NA	NA	NA	NA	NA
aidfm	boy	15	DF508	m0	10000	110000	45,5	157	2,8	2,38	2,55	NA	no	no	no	no	NA	NA	NA	NA	NA	NA	mother	parent 13-18	80	nc too young/too old	parents	-2,072945182	74,78079035	-2,014530154	76,97319284	-0,409368872	96,99127018	-1,518720821	68,6657118	0,85	81,1	100	100	50	100	75	100	60,7	78,6	100	78,6	90	75
aidfm	boy	15	DF508	m0	10000	110000	45,5	157	2,8	2,38	2,55	NA	no	no	no	no	NA	NA	NA	NA	NA	NA	patient	child 13-18	100	14 and older	patient	-2,072945182	74,78079035	-2,014530154	76,97319284	-0,409368872	96,99127018	-1,518720821	68,6657118	0,85	81,8	100	100	50	100	75	100	67,9	78,6	100	78,6	90	75
aidfm	boy	16	DF508	m+3	10000	130000	45,7	158	2,77	2,34	2,39	NA	no	no	no	no	no	NA	NA	NA	NA	NA	mother	parent 13-18	90	NA	parents	-2,327975946	71,66238921	-2,256121554	74,2228526	-0,488969522	96,37097337	-1,831205475	62,90989053	0,844765343	97	100	100	91,7	100	100	100	100	96,4	100	100	100	100
aidfm	boy	16	DF508	m+3	10000	130000	45,7	158	2,77	2,34	2,39	NA	no	no	no	no	no	NA	NA	NA	NA	NA	patient	child 13-18	90	14 and older	patient	-2,327975946	71,66238921	-2,256121554	74,2228526	-0,488969522	96,37097337	-1,831205475	62,90989053	0,844765343	95,3	100	100	83,3	100	100	100	100	92,9	100	92,9	100	100
aidfm	boy	18	DF508	m-3	10000	240000	46,5	164,5	3,4	2,42	1,71	yes	NA	NA	NA	NA	NA	NA	NA	NA	NA	NA	patient	NA	NA	NA	patient	-3,030029333	63,7680671	-1,938462202	77,77833581	-2,1474021	81,50753706	-3,252401318	39,49183757	0,711764706	NA	NA	NA	NA	NA	NA	NA	NA	NA	NA	NA	NA	NA
aidfm	boy	18	DF508	m0	10000	240000	46,7	164,5	3,27	2,52	1,98	yes	no	no	no	no	NA	NA	NA	NA	NA	NA	patient	child 13-18	90	14 and older	patient	-2,856001145	66,04339842	-2,240775639	74,33456464	-1,436060414	88,28244227	-2,844438168	45,47571263	0,770642202	NA	83,3	85	87,5	75	62,5	93,8	57,1	NA	100	85,7	NA	NA
aidfm	boy	18	DF508	m0	10000	240000	46,7	164,5	3,27	2,52	1,98	yes	NA	NA	NA	NA	NA	NA	NA	NA	NA	NA	other	parent 13-18	80	NA	parents	-2,856001145	66,04339842	-2,240775639	74,33456464	-1,436060414	88,28244227	-2,844438168	45,47571263	0,770642202	65,2	62,5	70	91,7	100	50	75	46,4	60,7	100	60,7	80	50
aidfm	boy	18	DF508	m+3	10000	220000	45,1	164,5	NA	NA	NA	NA	no	yes	no	no	yes	1	NA	NA	NA	NA	mother	parent 13-18	40	NA	parents	NA	NA	NA	NA	NA	NA	NA	NA	NA	87,8	100	100	100	100	100	100	71,4	91,1	100	100	80	62,5
aidfm	boy	18	DF508	m+3	10000	220000	45,1	164,5	NA	NA	NA	yes	no	no	no	no	NA	NA	NA	NA	NA	NA	patient	child 13-18	60	NA	patient	NA	NA	NA	NA	NA	NA	NA	NA	NA	NA	62,5	80	100	75	87,5	100	71,4	NA	NA	NA	NA	NA
aidfm	girl	11	DF508	m-3	10000	125000	36,3	147,3	2,71	2,39	2,88	NA	NA	NA	NA	NA	NA	NA	NA	NA	NA	NA	patient	NA	NA	NA	patient	0,416832017	104,8322791	0,407578294	104,8426786	-0,106552086	99,34404449	-0,064789884	98,58858344	0,881918819	NA	NA	NA	NA	NA	NA	NA	NA	NA	NA	NA	NA	NA
aidfm	girl	12	DF508	m0	10000	150000	38,8	148,5	2,94	2,53	2,95	yes	no	no	no	no	NA	NA	NA	NA	NA	NA	patient	child 8-12	90	6-11 interviewer	patient	0,705594901	108,1600014	0,913000592	110,91299	-0,4837429	96,90107208	-0,05469378	98,81087786	0,860544218	86,1	91,7	95	87,5	83,3	87,5	100	57,1	83,9	100	100	80	50
aidfm	girl	12	DF508	m0	10000	150000	38,8	148,5	2,94	2,53	2,95	yes	no	no	no	no	NA	NA	NA	NA	NA	NA	mother	parent 8-12	90	6-13 parents	parents	0,705594901	108,1600014	0,913000592	110,91299	-0,4837429	96,90107208	-0,05469378	98,81087786	0,860544218	NA	NA	NA	NA	NA	NA	NA	NA	NA	NA	NA	NA	NA
aidfm	girl	12	DF508	m+3	10000	150000	42,1	150	3,15	2,68	3,03	NA	no	no	no	no	NA	NA	NA	NA	NA	NA	mother	parent 8-12	90	6-13 parents	parents	0,974131919	111,2410696	1,2830264	115,4069192	-0,645615825	95,78548267	-0,041505991	99,09914629	0,850793651	83,4	83,3	100	91,7	91,7	81,2	100	64,3	80,4	100	89,3	90	87,5
aidfm	girl	12	DF508	m+3	10000	150000	42,1	150	3,15	2,68	3,03	NA	no	no	no	no	NA	NA	NA	NA	NA	NA	patient	child 8-12	80	6-11 interviewer	patient	0,974131919	111,2410696	1,2830264	115,4069192	-0,645615825	95,78548267	-0,041505991	99,09914629	0,850793651	79,1	95,8	100	50	83,3	87,5	100	53,6	64,3	100	78,6	100	50
aidfm	girl	8	DF508	m-3	10000	120000	25,5	132	1,46	1,23	1,44	NA	NA	NA	NA	NA	NA	NA	NA	NA	NA	NA	patient	NA	NA	NA	patient	-2,088539596	74,79964539	-1,770916197	79,03922734	-0,922665572	93,88342852	-1,478258661	67,29611244	0,842465753	NA	NA	NA	NA	NA	NA	NA	NA	NA	NA	NA	NA	NA
aidfm	girl	9	DF508	m0	10000	140000	26,8	134	1,71	1,51	2,13	yes	no	no	no	no	NA	NA	NA	NA	NA	NA	father	parent 8-12	100	6-13 parents	parents	-0,972076544	88,45038851	-0,931185241	88,92912541	-0,223004894	98,63590766	-0,169351876	96,16953316	0,883040936	81,8	58,3	65	100	100	93,8	100	60,7	80,4	100	78,6	100	50
aidfm	girl	9	DF508	m0	10000	140000	26,8	134	1,71	1,51	2,13	NA	no	no	no	no	NA	NA	NA	NA	NA	NA	patient	child 8-12	70	6-11 interviewer	patient	-0,972076544	88,45038851	-0,931185241	88,92912541	-0,223004894	98,63590766	-0,169351876	96,16953316	0,883040936	NA	62,5	70	58,3	100	75	87,5	53,6	NA	100	57,1	65	50
aidfm	girl	9	DF508	m+3	10000	140000	28	134	1,64	1,45	1,9	yes	no	no	no	no	no	NA	NA	NA	NA	NA	father	parent 8-12	90	6-13 parents	parents	-1,297781275	84,5619464	-1,280857226	84,8814321	-0,193476753	98,8185896	-0,674653255	84,94970881	0,884146341	71,3	54,2	65	100	100	68,8	100	42,9	55,4	100	75	100	75
aidfm	girl	9	DF508	m+3	10000	140000	28	134	1,64	1,45	1,9	yes	no	no	no	no	no	NA	NA	NA	NA	NA	patient	child 8-12	90	6-11 interviewer	patient	-1,297781275	84,5619464	-1,280857226	84,8814321	-0,193476753	98,8185896	-0,674653255	84,94970881	0,884146341	66,9	50	60	100	83,3	56,2	100	39,3	55,4	100	67,9	95	75
aidfm	girl	16	DF508	m-3	10000	210000	45	161	2,93	2,38	2,63	yes	NA	NA	NA	NA	NA	NA	NA	NA	NA	NA	patient	NA	NA	NA	patient	-2,184659631	74,00673485	-1,571615009	81,16010058	-1,28287977	90,61243652	-1,579908719	68,05159334	0,812286689	NA	NA	NA	NA	NA	NA	NA	NA	NA	NA	NA	NA	NA
aidfm	girl	17	DF508	m0	10000	210000	46,7	161	3,19	2,6	2,82	yes	no	no	no	no	NA	NA	NA	NA	NA	NA	patient	child 13-18	100	14 and older	patient	-1,641102478	80,58939514	-0,99183758	88,01234916	-1,237028581	90,96829694	-1,335749414	72,76905868	0,815047022	97	100	100	100	100	100	100	85,7	100	100	100	80	100
aidfm	girl	17	DF508	m0	10000	210000	46,7	161	3,19	2,6	2,82	yes	no	no	no	no	NA	NA	NA	NA	NA	NA	mother	parent 13-18	100	nc too young/too old	parents	-1,641102478	80,58939514	-0,99183758	88,01234916	-1,237028581	90,96829694	-1,335749414	72,76905868	0,815047022	97,3	100	100	100	100	100	100	85,7	100	100	100	80	100
aidfm	girl	17	DF508	m+3	10000	210000	48,9	161,5	3,09	2,51	2,45	yes	no	no	no	no	no	NA	NA	NA	NA	NA	patient	child 13-18	100	14 and older	patient	-1,926730238	77,13975151	-1,290694941	84,43936995	-1,262766398	90,73360718	-1,85718638	62,84505907	0,812297735	NA	100	100	100	100	100	100	NA	98,2	100	92,9	100	100
aidfm	girl	17	DF508	m+3	10000	210000	48,9	161,5	3,09	2,51	2,45	yes	no	no	no	no	no	NA	NA	NA	NA	NA	mother	parent 13-18	100	nc too young/too old	parents	-1,926730238	77,13975151	-1,290694941	84,43936995	-1,262766398	90,73360718	-1,85718638	62,84505907	0,812297735	98	100	100	100	100	100	100	100	100	100	100	80	100
aidfm	boy	17	DF508	m-3	10000	220000	49,3	165,5	2,18	1,53	0,9	yes	NA	NA	NA	NA	NA	NA	NA	NA	NA	NA	patient	NA	NA	NA	patient	-4,858389157	40,20190143	-4,430647806	49,72641464	-2,262282008	80,42653543	-4,777617506	20,8008742	0,701834862	NA	NA	NA	NA	NA	NA	NA	NA	NA	NA	NA	NA	NA
aidfm	boy	17	DF508	m0	10000	220000	51	165,5	2,51	1,78	0,97	yes	no	no	no	no	NA	NA	NA	NA	NA	NA	patient	child 13-18	50	14 and older	patient	-4,388300628	46,50979149	-3,786625551	56,90482609	-2,175017586	81,27288843	-4,629433653	22,28887348	0,709163347	65,2	70,8	80	79,2	100	87,5	81,2	35,7	57,1	100	53,6	45	37,5
aidfm	boy	17	DF508	m0	10000	220000	51	165,5	2,51	1,78	0,97	yes	NA	NA	NA	NA	NA	NA	NA	NA	NA	NA	mother	parent 13-18	60	nc too young/too old	parents	-4,388300628	46,50979149	-3,786625551	56,90482609	-2,175017586	81,27288843	-4,629433653	22,28887348	0,709163347	NA	100	80	83,3	83,3	50	75	21,4	NA	100	46,4	60	75
aidfm	boy	18	DF508	m+3	10000	220000	48,5	165,5	2,32	1,54	0,75	yes	yes	no	no	no	no	1	NA	NA	1	1	patient	child 13-18	65	14 and older	patient	-4,907386092	39,99136821	-4,203706262	52,23210554	-2,649357284	76,09313662	-5,131080281	17,12443185	0,663793103	57,4	58,3	70	66,7	75	56,2	50	42,9	60,7	100	39,3	40	50
aidfm	boy	18	DF508	m+3	10000	220000	48,5	165,5	2,32	1,54	0,75	yes	NA	NA	NA	NA	no	NA	NA	NA	NA	NA	father	parent 13-18	70	nc too young/too old	parents	-4,907386092	39,99136821	-4,203706262	52,23210554	-2,649357284	76,09313662	-5,131080281	17,12443185	0,663793103	64,5	62,5	70	70,8	100	56,2	93,8	46,4	67,9	100	46,4	45	50
aidfm	girl	5	579+1G->T	m-3	10000	50000	16,9	105	NA	NA	NA	NA	NA	NA	NA	NA	NA	NA	NA	NA	NA	NA	patient	NA	NA	NA	patient	NA	NA	NA	NA	NA	NA	NA	NA	NA	NA	NA	NA	NA	NA	NA	NA	NA	NA	NA	NA	NA	NA
aidfm	girl	5	579+1G->T	m0	10000	60000	17,6	105	NA	NA	NA	yes	no	no	no	no	NA	NA	NA	NA	NA	NA	mother	parent 5-7	100	nc too young/too old	parents	NA	NA	NA	NA	NA	NA	NA	NA	NA	NA	100	100	75	100	100	100	82,1	50	100	NA	100	62,5
aidfm	girl	5	579+1G->T	m0	10000	60000	17,6	105	NA	NA	NA	yes	no	no	no	no	NA	NA	NA	NA	NA	NA	patient	child 5-7	NA	nc too young/too old	patient	NA	NA	NA	NA	NA	NA	NA	NA	NA	84,5	58,3	90	75	100	87,5	100	85,7	67,9	100	100	100	50
aidfm	girl	5	579+1G->T	m+3	10000	60000	16,95	107	NA	NA	NA	yes	no	no	no	no	no	NA	NA	NA	NA	NA	patient	child 5-7	NA	NA	patient	NA	NA	NA	NA	NA	NA	NA	NA	NA	84,5	58,3	90	75	100	87,5	100	85,7	67,9	100	100	100	50
aidfm	girl	5	579+1G->T	m+3	10000	60000	16,95	107	NA	NA	NA	yes	no	no	no	no	NA	NA	NA	NA	NA	NA	mother	parent 5-7	70	NA	parents	NA	NA	NA	NA	NA	NA	NA	NA	NA	76,4	100	100	70,8	100	93,8	100	82,1	26,8	87,5	96,4	75	75
aidfm	girl	12	DF508	m-3	10000	120000	35,9	141,5	2,3	2,1	3,56	yes	NA	NA	NA	NA	NA	NA	NA	NA	NA	NA	patient	NA	NA	NA	patient	-0,331935643	96,12464147	-0,488564776	94,21687189	0,284727818	101,7077701	1,030691692	122,818229	0,913043478	NA	NA	NA	NA	NA	NA	NA	NA	NA	NA	NA	NA	NA
aidfm	girl	13	DF508	m0	10000	120000	37,5	144,5	2,36	2,13	3,19	NA	no	no	no	no	NA	NA	NA	NA	NA	NA	patient	child 8-12	85	12-13 interviewer	patient	-0,673093574	92,11543675	-0,735127232	91,30458803	0,090230135	100,5524755	0,253247383	105,4929458	0,902542373	91,2	100	90	58,3	100	93,8	100	75	100	100	92,9	100	50
aidfm	girl	13	DF508	m0	10000	120000	37,5	144,5	2,36	2,13	3,19	NA	NA	NA	NA	NA	NA	NA	NA	NA	NA	NA	other	parent 8-12	80	6-13 parents	parents	-0,673093574	92,11543675	-0,735127232	91,30458803	0,090230135	100,5524755	0,253247383	105,4929458	0,902542373	NA	100	100	41,7	100	100	100	NA	94,6	100	100	100	100
aidfm	girl	13	DF508	m+3	10000	140000	39,9	146,5	2,43	2,21	3,48	NA	no	no	no	no	no	NA	NA	NA	NA	NA	other	parent 8-12	90	6-13 parents	parents	-0,66740377	92,1820867	-0,791681391	90,63048634	0,223117896	101,3525624	0,553643116	112,0826883	0,909465021	95,3	100	100	83,3	100	100	100	78,6	100	100	100	100	100
aidfm	girl	13	DF508	m+3	10000	140000	39,9	146,5	2,43	2,21	3,48	NA	no	no	no	no	no	NA	NA	NA	NA	NA	patient	child 8-12	90	12-13 interviewer	patient	-0,66740377	92,1820867	-0,791681391	90,63048634	0,223117896	101,3525624	0,553643116	112,0826883	0,909465021	95,9	95,8	95	66,7	100	100	100	100	96,4	100	100	100	100
aidfm	girl	9	DF508	m-3	10000	230000	25,1	127	1,04	0,83	0,75	yes	NA	NA	NA	NA	NA	NA	NA	NA	NA	NA	patient	NA	NA	NA	patient	-3,749314402	54,10767668	-3,432362711	60,6193521	-1,554584207	88,71216935	-3,058718107	35,97164788	0,798076923	NA	NA	NA	NA	NA	NA	NA	NA	NA	NA	NA	NA	NA
aidfm	girl	9	DF508	m0	10000	250000	26,45	128,5	1,1	0,86	0,68	yes	no	no	no	no	NA	NA	NA	NA	NA	NA	patient	child 8-12	60	6-11 interviewer	patient	-3,738631917	54,34739601	-3,314813158	62,03122809	-1,731288811	87,07641858	-3,309671137	31,67505443	0,781818182	77,4	79,2	70	91,7	66,7	81,2	87,5	46,4	69,6	100	75	80	75
aidfm	girl	9	DF508	m0	10000	250000	26,45	128,5	1,1	0,86	0,68	yes	NA	NA	NA	NA	NA	NA	NA	NA	NA	NA	mother	parent 8-12	40	6-13 parents	parents	-3,738631917	54,34739601	-3,314813158	62,03122809	-1,731288811	87,07641858	-3,309671137	31,67505443	0,781818182	60,5	58,3	50	66,7	66,7	56,2	56,2	39,3	57,1	62,5	64,3	65	50
aidfm	girl	10	DF508	m+3	10000	250000	28,3	129	1,1	0,86	0,68	yes	yes	no	no	no	yes	NA	NA	NA	1	1	patient	child 8-12	80	6-11 interviewer	patient	-3,809293933	53,52547632	-3,414150389	61,05225998	-1,722630785	87,16519326	-3,363725986	31,08125717	0,781818182	NA	75	NA	75	66,7	93,8	68,8	NA	91,1	100	100	100	100
aidfm	girl	10	DF508	m+3	10000	250000	28,3	129	1,1	0,86	0,68	yes	NA	NA	NA	NA	no	NA	NA	NA	NA	NA	mother	parent 8-12	70	6-13 parents	parents	-3,809293933	53,52547632	-3,414150389	61,05225998	-1,722630785	87,16519326	-3,363725986	31,08125717	0,781818182	73,3	95,8	65	87,5	75	62,5	56,2	32,1	98,2	87,5	64,3	75	75
aidfm	girl	10	DF508	m-3	10000	70000	30,8	146,5	2,28	2,03	2,51	yes	NA	NA	NA	NA	NA	NA	NA	NA	NA	NA	patient	NA	NA	NA	patient	-0,363334993	95,74473403	-0,493026072	94,18808149	0,11366713	100,6763684	-0,241529522	94,64080945	0,890350877	NA	NA	NA	NA	NA	NA	NA	NA	NA	NA	NA	NA	NA
aidfm	girl	10	DF508	m0	10000	70000	31,9	147,5	2,44	2,17	2,91	yes	no	no	no	no	NA	NA	NA	NA	NA	NA	patient	child 8-12	100	6-11 interviewer	patient	-0,015182048	99,82299609	-0,146145025	98,27411216	0,108173081	100,6454248	0,303554853	106,7809244	0,889344262	92,2	91,7	95	70,8	100	93,8	100	92,9	92,9	100	92,9	100	62,5
aidfm	girl	10	DF508	m0	10000	70000	31,9	147,5	2,44	2,17	2,91	yes	NA	NA	NA	NA	NA	NA	NA	NA	NA	NA	mother	parent 8-12	90	6-13 parents	parents	-0,015182048	99,82299609	-0,146145025	98,27411216	0,108173081	100,6454248	0,303554853	106,7809244	0,889344262	76,7	83,3	75	50	91,7	81,2	100	71,4	82,1	100	78,6	85	50
aidfm	girl	10	DF508	m+3	10000	70000	31,3	147,5	2,46	2,26	3,08	NA	no	no	no	no	yes	1	NA	NA	NA	NA	mother	parent 8-12	90	6-13 parents	parents	0,280862686	103,2638411	-0,129790382	98,46819612	0,697762962	103,9519137	0,527649908	111,8093421	0,918699187	76	100	100	75	100	81,2	100	57,1	69,6	100	75	75	62,5
aidfm	girl	10	DF508	m+3	10000	70000	31,3	147,5	2,46	2,26	3,08	NA	no	no	no	no	yes	1	NA	NA	NA	NA	patient	child 8-12	90	6-11 interviewer	patient	0,280862686	103,2638411	-0,129790382	98,46819612	0,697762962	103,9519137	0,527649908	111,8093421	0,918699187	97	100	95	70,8	100	100	100	96,4	100	100	100	100	100
aidfm	girl	4	DF508	m-3	10000	70000	14,3	98,2	NA	NA	NA	yes	no	no	no	no	NA	NA	NA	NA	NA	NA	patient	NA	NA	NA	patient	NA	NA	NA	NA	NA	NA	NA	NA	NA	NA	NA	NA	NA	NA	NA	NA	NA	NA	NA	NA	NA	NA
aidfm	girl	4	DF508	m0	10000	75000	14,6	99,9	NA	NA	NA	yes	NA	NA	NA	NA	NA	NA	NA	NA	NA	NA	mother	parent 2-4	90	NA	parents	NA	NA	NA	NA	NA	NA	NA	NA	NA	99,3	100	100	100	100	100	100	92,9	100	100	100	100	100
aidfm	girl	5	DF508	m+3	10000	90000	14,3	100	NA	NA	NA	yes	no	no	no	no	no	NA	NA	NA	NA	NA	parents	parent 2-4	90	NA	parents	NA	NA	NA	NA	NA	NA	NA	NA	NA	97,6	100	100	100	100	87,5	100	85,7	98,2	100	100	100	100
aidfm	girl	8	DF508	m-3	10000	140000	24,6	130,5	1,49	1,33	1,77	NA	NA	NA	NA	NA	NA	NA	NA	NA	NA	NA	patient	NA	NA	NA	patient	-1,43033451	82,86554245	-1,449582623	82,77702353	-0,107883466	99,3497953	-0,708743171	84,05864714	0,89261745	NA	NA	NA	NA	NA	NA	NA	NA	NA	NA	NA	NA	NA
aidfm	girl	9	DF508	m0	10000	140000	26,5	134	1,74	1,51	1,89	yes	no	no	no	no	NA	NA	NA	NA	NA	NA	mother	parent 8-12	80	6-13 parents	parents	-0,972076544	88,45038851	-0,79877249	90,48928551	-0,486562083	96,93528856	-0,654802798	85,33352942	0,867816092	NA	87,5	90	100	100	93,8	93,8	35,7	NA	100	71,4	95	75
aidfm	girl	9	DF508	m0	10000	140000	26,5	134	1,74	1,51	1,89	yes	no	no	no	no	NA	NA	NA	NA	NA	NA	patient	child 8-12	80	6-11 interviewer	patient	-0,972076544	88,45038851	-0,79877249	90,48928551	-0,486562083	96,93528856	-0,654802798	85,33352942	0,867816092	66,2	83,3	70	45,8	91,7	75	68,8	42,9	75	50	64,3	75	62,5
aidfm	girl	9	DF508	m+3	10000	160000	26,5	134	1,68	1,45	1,82	yes	no	no	no	no	no	NA	NA	NA	NA	NA	patient	child 8-12	30	NA	patient	-1,297781275	84,5619464	-1,103222636	86,95171093	-0,555970687	96,46576604	-0,837920248	81,37287896	0,863095238	NA	75	90	100	100	75	93,8	NA	83,9	100	78,6	90	37,5
aidfm	girl	9	DF508	m+3	10000	160000	26,5	134	1,68	1,45	1,82	yes	no	no	no	no	no	NA	NA	NA	NA	NA	mother	parent 8-12	40	6-13 parents	parents	-1,297781275	84,5619464	-1,103222636	86,95171093	-0,555970687	96,46576604	-0,837920248	81,37287896	0,863095238	NA	87,5	80	100	100	87,5	100	25	89,3	100	75	NA	37,5
aidfm	girl	7	DF508	m-3	10000	70000	27,5	122	1,59	1,48	2,31	yes	NA	NA	NA	NA	NA	NA	NA	NA	NA	NA	patient	NA	NA	NA	patient	0,754695268	109,1423802	0,453532407	105,7632505	0,457132704	102,5328416	1,170077575	127,9563433	0,93081761	NA	NA	NA	NA	NA	NA	NA	NA	NA	NA	NA	NA	NA
aidfm	girl	7	DF508	m0	10000	70000	28,3	123	1,59	1,42	1,99	yes	no	no	no	no	NA	NA	NA	NA	NA	NA	patient	child 5-7	100	6-11 interviewer	patient	0,205434303	102,4826275	0,266323123	103,342655	-0,239524407	98,56333802	0,347932761	108,1795202	0,893081761	69,6	66,7	100	100	83,3	87,5	87,5	50	60,7	100	71,4	40	25
aidfm	girl	7	DF508	m0	10000	70000	28,3	123	1,59	1,42	1,99	yes	NA	NA	NA	NA	NA	NA	NA	NA	NA	NA	mother	parent 5-7	90	6-13 parents	parents	0,205434303	102,4826275	0,266323123	103,342655	-0,239524407	98,56333802	0,347932761	108,1795202	0,893081761	74,3	66,7	100	100	100	100	100	14,3	42,9	100	71,4	95	87,5
aidfm	girl	7	DF508	m+3	10000	70000	28,1	123,7	1,51	1,31	1,55	yes	no	no	no	no	no	NA	NA	NA	NA	NA	patient	child 5-7	100	6-11 interviewer	patient	-0,565303192	93,14775387	-0,273849265	96,60374228	-0,657187619	95,84438606	-0,732405415	83,14008932	0,867549669	81,8	75	100	100	100	100	100	50	78,6	100	92,9	70	50
aidfm	girl	7	DF508	m+3	10000	70000	28,1	123,7	1,51	1,31	1,55	yes	no	no	no	no	no	NA	NA	NA	NA	NA	mother	parent 5-7	100	6-13 parents	parents	-0,565303192	93,14775387	-0,273849265	96,60374228	-0,657187619	95,84438606	-0,732405415	83,14008932	0,867549669	76	79,2	100	100	100	100	75	50	51,8	100	78,6	90	62,5
aidfm	boy	8	N1303K	m-3	10000	130000	23,5	124,5	1,84	1,49	1,39	yes	NA	NA	NA	NA	NA	NA	NA	NA	NA	NA	patient	NA	NA	NA	patient	-0,114947958	98,63712521	0,613347485	107,3867368	-1,155784428	91,32325863	-1,085960633	75,56957579	0,809782609	NA	NA	NA	NA	NA	NA	NA	NA	NA	NA	NA	NA	NA
aidfm	boy	9	N1303K	m0	10000	130000	23,7	125,5	1,9	1,62	1,75	yes	no	no	no	no	NA	NA	NA	NA	NA	NA	patient	child 8-12	70	6-11 interviewer	patient	0,432761628	105,0794658	0,703819941	108,4406188	-0,516621173	96,33823189	-0,274032181	93,54414904	0,852631579	86,5	83,3	80	91,7	100	75	87,5	82,1	87,5	87,5	92,9	90	87,5
aidfm	boy	9	N1303K	m0	10000	130000	23,7	125,5	1,9	1,62	1,75	yes	NA	NA	NA	NA	NA	NA	NA	NA	NA	NA	mother	parent 8-12	70	6-13 parents	parents	0,432761628	105,0794658	0,703819941	108,4406188	-0,516621173	96,33823189	-0,274032181	93,54414904	0,852631579	87,2	100	80	100	100	81,2	100	71,4	83,9	100	85,7	100	100
aidfm	boy	9	N1303K	m+3	10000	140000	23,7	125,9	1,96	1,56	0,54	yes	no	no	no	no	no	NA	NA	NA	NA	NA	patient	child 8-12	80	6-11 interviewer	patient	0,016581771	100,1934478	0,890940579	110,6457851	-1,311072838	90,04507679	-3,905157432	28,60824217	0,795918367	94,9	100	100	100	100	87,5	93,8	78,6	91,1	100	96,4	100	100
aidfm	boy	9	N1303K	m+3	10000	140000	23,7	125,9	1,96	1,56	0,54	yes	NA	NA	NA	NA	no	NA	NA	NA	NA	NA	parents	parent 8-12	70	6-13 parents	parents	0,016581771	100,1934478	0,890940579	110,6457851	-1,311072838	90,04507679	-3,905157432	28,60824217	0,795918367	NA	100	100	100	100	81,2	87,5	75	87,5	100	NA	100	100
aidfm	girl	11		m-3	10000	50000	26,2	134,5	2,17	1,84	2,08	NA	NA	NA	NA	NA	NA	NA	NA	NA	NA	NA	patient	NA	NA	NA	patient	-0,003372836	99,9607467	0,416626444	104,9432437	-0,784478089	94,83294771	-0,78042885	83,18227779	0,847926267	NA	NA	NA	NA	NA	NA	NA	NA	NA	NA	NA	NA	NA
aidfm	girl	11		m0	10000	50000	26,8	136	2,16	1,82	1,9	yes	no	no	no	no	NA	NA	NA	NA	NA	NA	father	parent 8-12	90	6-13 parents	parents	-0,358662627	95,81291924	0,101098309	101,1961069	-0,861857327	94,26542177	-1,223394582	74,00801624	0,842592593	NA	0	100	100	100	100	100	100	NA	NA	96,4	75	87,5
aidfm	girl	11		m0	10000	50000	26,8	136	2,16	1,82	1,9	yes	no	no	no	no	NA	NA	NA	NA	NA	NA	patient	child 8-12	50	NA	patient	-0,358662627	95,81291924	0,101098309	101,1961069	-0,861857327	94,26542177	-1,223394582	74,00801624	0,842592593	93,9	100	100	83,3	100	100	100	92,9	100	100	100	90	75
aidfm	girl	11		m+3	10000	50000	27,1	136,2	2,17	1,83	1,94	yes	no	no	no	no	no	NA	NA	NA	NA	NA	patient	child 8-12	60	6-11 interviewer	patient	-0,424323408	95,04365982	0,039238952	100,4643267	-0,864879489	94,23385555	-1,208495675	74,40249002	0,843317972	NA	100	90	83,3	100	100	100	92,9	NA	100	100	100	75
aidfm	girl	11		m+3	10000	50000	27,1	136,2	2,17	1,83	1,94	NA	NA	NA	NA	NA	NA	NA	NA	NA	NA	NA	father	parent 8-12	70	6-13 parents	parents	-0,424323408	95,04365982	0,039238952	100,4643267	-0,864879489	94,23385555	-1,208495675	74,40249002	0,843317972	84,5	75	90	95,8	100	100	100	96,4	62,5	100	85,7	85	75
aidfm	girl	17	R1066C	m-3	10000	220000	54,4	164,5	2,19	1,74	1,68	NA	NA	NA	NA	NA	NA	NA	NA	NA	NA	NA	patient	NA	NA	NA	patient	-3,981576107	51,51772373	-3,633125494	57,53726727	-1,479508419	88,8863766	-3,033200936	42,05287559	0,794520548	NA	NA	NA	NA	NA	NA	NA	NA	NA	NA	NA	NA	NA
aidfm	girl	17	R1066C	m0	10000	220000	57,1	164,5	2,51	2,04	2,01	NA	no	no	no	no	NA	NA	NA	NA	NA	NA	father	parent 13-18	50	nc too young/too old	parents	-3,292791161	60,28600776	-2,89585955	65,77842448	-1,234575016	90,96770355	-2,555288131	50,23484073	0,812749004	92,2	87,5	100	100	100	100	100	85,7	80,4	100	85,7	100	100
aidfm	girl	17	R1066C	m0	10000	220000	57,1	164,5	2,51	2,04	2,01	NA	no	no	no	no	NA	NA	NA	NA	NA	NA	patient	child 13-18	60	14 and older	patient	-3,292791161	60,28600776	-2,89585955	65,77842448	-1,234575016	90,96770355	-2,555288131	50,23484073	0,812749004	NA	83,3	100	100	100	100	100	100	98,2	100	NA	100	100
aidfm	girl	17	R1066C	m+3	10000	220000	56,5	164,5	2,44	2,08	2,65	NA	no	no	no	no	no	NA	NA	NA	NA	NA	father	parent 13-18	60	NA	parents	-3,206787898	61,36441454	-3,068223543	63,79195954	-0,657334332	95,46217535	-1,681999443	66,14045231	0,852459016	99,3	100	100	100	100	100	100	100	100	100	100	100	100
aidfm	girl	17	R1066C	m+3	10000	220000	56,5	164,5	2,44	2,08	2,65	NA	no	no	no	no	no	NA	NA	NA	NA	NA	patient	child 13-18	70	14 and older	patient	-3,206787898	61,36441454	-3,068223543	63,79195954	-0,657334332	95,46217535	-1,681999443	66,14045231	0,852459016	99,7	100	100	100	100	100	100	100	98,2	100	100	100	100
aidfm	boy	14	DF508	m-3	10000	180000	45,5	164	3,31	2,6	2,38	yes	NA	NA	NA	NA	NA	NA	NA	NA	NA	NA	patient	NA	NA	NA	patient	-1,644439105	80,20778017	-1,106113488	87,35483197	-1,1580675	91,3339388	-1,726431831	64,96162814	0,785498489	NA	NA	NA	NA	NA	NA	NA	NA	NA	NA	NA	NA	NA
aidfm	boy	14	DF508	m0	10000	180000	45,9	165,5	3,35	2,63	2,35	yes	no	no	no	no	NA	NA	NA	NA	NA	NA	patient	child 13-18	90	12-13 interviewer	patient	-1,755388437	78,80307561	-1,234547211	85,8879876	-1,162004558	91,27196683	-1,863325544	62,50201045	0,785074627	87,2	100	90	66,7	100	100	81,2	92,9	91,1	100	67,9	90	100
aidfm	boy	14	DF508	m0	10000	180000	45,9	165,5	3,35	2,63	2,35	yes	NA	NA	NA	NA	NA	NA	NA	NA	NA	NA	mother	parent 13-18	90	6-13 parents	parents	-1,755388437	78,80307561	-1,234547211	85,8879876	-1,162004558	91,27196683	-1,863325544	62,50201045	0,785074627	85,1	100	100	100	100	87,5	75	89,3	69,6	100	92,9	75	75
aidfm	boy	14	DF508	m+3	10000	180000	47	165,5	3,5	2,76	2,36	NA	no	no	no	no	yes	1	NA	NA	NA	NA	father	parent 13-18	80	6-13 parents	parents	-1,49218705	81,98227699	-0,950548768	89,12095217	-1,125328269	91,54062568	-1,883557113	62,13676693	0,788571429	62,2	87,5	60	70,8	100	62,5	50	39,3	51,8	50	50	60	75
aidfm	boy	14	DF508	m+3	10000	180000	47	165,5	3,5	2,76	2,36	NA	no	no	no	no	yes	1	NA	NA	NA	NA	patient	child 13-18	80	12-13 interviewer	patient	-1,49218705	81,98227699	-0,950548768	89,12095217	-1,125328269	91,54062568	-1,883557113	62,13676693	0,788571429	93,6	87,5	95	100	91,7	100	93,8	96,4	96,4	100	96,4	90	87,5
aidfm	boy	7	G542X	m-3	10000	110000	23,5	118,6	1,65	1,4	1,16	yes	NA	NA	NA	NA	NA	NA	NA	NA	NA	NA	patient	NA	NA	NA	patient	0,391688921	104,8681892	0,808632973	110,0958143	-0,738014718	94,69901333	-1,335634832	69,36725147	0,848484848	NA	NA	NA	NA	NA	NA	NA	NA	NA	NA	NA	NA	NA
aidfm	boy	7	G542X	m0	10000	110000	23,2	122,5	1,76	1,47	1,62	yes	no	no	no	no	NA	NA	NA	NA	NA	NA	patient	child 5-7	100	6-11 interviewer	patient	0,170478592	102,0965918	0,66246859	108,1869198	-0,854840153	93,77401237	-0,345166035	91,63318576	0,835227273	NA	66,7	80	100	100	75	87,5	57,1	78,6	75	78,6	80	50
aidfm	boy	7	G542X	m0	10000	110000	23,2	122,5	1,76	1,47	1,62	yes	NA	NA	NA	NA	NA	NA	NA	NA	NA	NA	father	parent 5-7	90	6-13 parents	parents	0,170478592	102,0965918	0,66246859	108,1869198	-0,854840153	93,77401237	-0,345166035	91,63318576	0,835227273	69,6	75	80	66,7	75	100	87,5	60,7	57,1	100	75	70	75
aidfm	boy	8	G542X	m+3	10000	110000	25,1	123	1,85	1,5	1,28	yes	no	no	no	no	no	NA	NA	NA	NA	NA	patient	child 5-7	100	6-11 interviewer	patient	0,240310439	102,927731	0,997986672	112,2582172	-1,177895537	91,13018956	-1,244506756	71,75736128	0,810810811	92,6	100	100	100	100	62,5	100	85,7	100	100	100	100	100
aidfm	boy	8	G542X	m+3	10000	110000	25,1	123	1,85	1,5	1,28	yes	NA	NA	NA	NA	no	NA	NA	NA	NA	NA	father	parent 5-7	75	6-13 parents	parents	0,240310439	102,927731	0,997986672	112,2582172	-1,177895537	91,13018956	-1,244506756	71,75736128	0,810810811	84,8	91,7	100	91,7	100	100	100	46,4	87,5	100	92,9	90	100
aidfm	girl	15	3886insA	m-3	10000	110000	55,4	167	4,24	3,22	2,69	NA	NA	NA	NA	NA	NA	NA	NA	NA	NA	NA	patient	NA	NA	NA	patient	-0,481971754	94,36445117	0,837967077	110,2528617	-1,911032144	85,0062665	-1,619825471	67,18712205	0,759433962	NA	NA	NA	NA	NA	NA	NA	NA	NA	NA	NA	NA	NA
aidfm	girl	15	3886insA	m0	10000	110000	54,8	167,5	4,32	3,36	3,02	NA	no	no	no	no	NA	NA	NA	NA	NA	NA	father	parent 13-18	90	nc too young/too old	parents	-0,217622684	97,46170523	0,908805432	111,1403624	-1,693753243	87,07836	-1,226115241	74,85227742	0,777777778	97,3	87,5	100	100	100	100	100	100	91,1	100	100	100	100
aidfm	girl	15	3886insA	m0	10000	110000	54,8	167,5	4,32	3,36	3,02	NA	no	no	no	no	NA	NA	NA	NA	NA	NA	patient	child 13-18	90	14 and older	patient	-0,217622684	97,46170523	0,908805432	111,1403624	-1,693753243	87,07836	-1,226115241	74,85227742	0,777777778	92,2	87,5	95	100	100	93,8	100	67,9	89,3	100	100	100	87,5
aidfm	girl	16	3886insA	m+3	10000	100000	55,2	168	4,02	2,85	1,76	NA	no	no	no	no	yes	1	NA	NA	NA	NA	father	parent 13-18	90	NA	parents	-1,535023827	81,86416345	0,19405972	102,3637968	-2,420334409	79,39720782	-2,944295387	43,30762696	0,708955224	97	79,2	100	100	100	100	100	100	92,9	100	100	100	100
aidfm	girl	16	3886insA	m+3	10000	100000	55,2	168	4,02	2,85	1,76	NA	no	no	no	no	yes	1	NA	NA	NA	NA	patient	child 13-18	80	14 and older	patient	-1,535023827	81,86416345	0,19405972	102,3637968	-2,420334409	79,39720782	-2,944295387	43,30762696	0,708955224	98	100	100	100	100	100	100	85,7	96,4	100	100	100	100
aidfm	boy	16	R1066C	m-3	10000	70000	53,5	169,5	5,07	4,25	4,59	yes	NA	NA	NA	NA	NA	NA	NA	NA	NA	NA	patient	NA	NA	NA	patient	0,946882238	111,2349317	1,259030441	114,5441432	-0,44614818	96,69602659	0,31169722	107,1690485	0,8382643	NA	NA	NA	NA	NA	NA	NA	NA	NA	NA	NA	NA	NA
aidfm	boy	16	R1066C	m0	10000	70000	53,8	170,5	4,8	3,79	3,43	yes	no	no	no	no	NA	NA	NA	NA	NA	NA	patient	child 13-18	80	14 and older	patient	-0,242050061	97,10959681	0,530559016	106,1182427	-1,144445463	91,09506202	-1,001670436	78,62640086	0,789583333	100	100	100	100	100	100	100	100	100	100	100	100	100
aidfm	boy	16	R1066C	m0	10000	70000	53,8	170,5	4,8	3,79	3,43	yes	NA	NA	NA	NA	NA	NA	NA	NA	NA	NA	parents	parent 13-18	80	NA	parents	-0,242050061	97,10959681	0,530559016	106,1182427	-1,144445463	91,09506202	-1,001670436	78,62640086	0,789583333	93,2	75	100	100	100	100	100	75	87,5	100	100	100	100
aidfm	boy	16	R1066C	m+3	10000	70000	55,1	170,5	4,98	4,21	4,68	NA	no	no	no	no	no	NA	NA	NA	NA	NA	mother	parent 13-18	90	NA	parents	0,590352126	106,991516	0,802103401	109,2595122	-0,341993159	97,46598519	0,277484947	106,3833906	0,845381526	99	100	100	100	100	93,8	100	92,9	100	100	100	100	100
aidfm	boy	16	R1066C	m+3	10000	70000	55,1	170,5	4,98	4,21	4,68	NA	no	no	no	no	no	NA	NA	NA	NA	NA	patient	child 13-18	90	14 and older	patient	0,590352126	106,991516	0,802103401	109,2595122	-0,341993159	97,46598519	0,277484947	106,3833906	0,845381526	100	100	100	100	100	100	100	100	100	100	100	100	100
aidfm	boy	6	DF508	m-3	10000	90000	18,2	112	1,25	1,11	1,25	yes	NA	NA	NA	NA	NA	NA	NA	NA	NA	NA	patient	NA	NA	NA	patient	-0,380233543	95,10967737	-0,229211647	97,02005352	-0,382405937	97,38812358	-0,774622735	80,79037105	0,888	NA	NA	NA	NA	NA	NA	NA	NA	NA	NA	NA	NA	NA
aidfm	boy	6	DF508	m0	10000	90000	19	113	NA	NA	NA	yes	no	no	no	no	NA	NA	NA	NA	NA	NA	patient	child 5-7	NA	6-11 interviewer	patient	NA	NA	NA	NA	NA	NA	NA	NA	NA	71,6	58,3	90	66,7	100	87,5	75	64,3	71,4	100	57,1	60	50
aidfm	boy	6	DF508	m0	10000	90000	19	113	NA	NA	NA	yes	NA	NA	NA	NA	NA	NA	NA	NA	NA	NA	other	parent 5-7	80	6-13 parents	parents	NA	NA	NA	NA	NA	NA	NA	NA	NA	65,9	50	40	83,3	41,7	62,5	50	28,6	66,1	62,5	82,1	100	75
aidfm	boy	6	DF508	m+3	10000	90000	19,1	113,4	1,3	0,99	0,79	yes	no	no	no	no	no	NA	NA	NA	NA	NA	patient	child 5-7	60	6-11 interviewer	patient	-1,375815797	82,39467894	-0,197670104	97,47142403	-1,92692412	84,03071528	-2,246089507	50,56240487	0,761538462	NA	58,3	80	58,3	66,7	87,5	87,5	57,1	NA	100	92,9	80	75
aidfm	boy	6	DF508	m+3	10000	90000	19,1	113,4	1,3	0,99	0,79	NA	NA	NA	NA	NA	no	NA	NA	NA	NA	NA	parents	parent 5-7	90	6-13 parents	parents	-1,375815797	82,39467894	-0,197670104	97,47142403	-1,92692412	84,03071528	-2,246089507	50,56240487	0,761538462	NA	NA	60	87,5	50	50	50	46,4	78,6	100	78,6	100	100
aidfm	girl	4	DF508	m-3	10000	90000	16,7	105,5	NA	NA	NA	NA	NA	NA	NA	NA	NA	NA	NA	NA	NA	NA	patient	NA	NA	NA	patient	NA	NA	NA	NA	NA	NA	NA	NA	NA	NA	NA	NA	NA	NA	NA	NA	NA	NA	NA	NA	NA	NA
aidfm	girl	5	DF508	m0	10000	90000	18,8	108	NA	NA	NA	yes	no	no	no	no	NA	NA	NA	NA	NA	NA	mother	parent 2-4	52	nc too young/too old	parents	NA	NA	NA	NA	NA	NA	NA	NA	NA	NA	75	65	NA	58,3	68,8	50	64,3	69,6	100	82,1	65	75
aidfm	girl	5	DF508	m+3	10000	90000	19,1	109	1,06	0,74	0,35	no	no	no	no	no	no	NA	NA	NA	NA	NA	mother	parent 2-4	80	NA	parents	-2,247458715	70,14324392	-0,471129018	93,60002131	-2,732882459	74,56305748	-3,312348113	22,78695478	0,698113208	79,1	87,5	90	100	75	81,2	75	78,6	55,4	100	78,6	85	87,5
aidfm	boy	3	DF508	m-3	10000	35000	13,3	92,2	NA	NA	NA	yes	NA	NA	NA	NA	NA	NA	NA	NA	NA	NA	patient	NA	NA	NA	patient	NA	NA	NA	NA	NA	NA	NA	NA	NA	NA	NA	NA	NA	NA	NA	NA	NA	NA	NA	NA	NA	NA
aidfm	boy	3	DF508	m0	10000	35000	14	94,2	NA	NA	NA	yes	no	no	no	no	NA	NA	NA	NA	NA	NA	parents	parent 2-4	100	NA	parents	NA	NA	NA	NA	NA	NA	NA	NA	NA	NA	87,5	85	50	100	93,8	100	50	75	100	100	95	100
aidfm	boy	3	DF508	m+3	10000	40000	14,4	96	NA	NA	NA	yes	yes	no	no	no	yes	1	NA	NA	NA	NA	parents	parent 2-4	NA	NA	parents	NA	NA	NA	NA	NA	NA	NA	NA	NA	89,5	100	100	0	100	100	100	82,1	96,4	100	100	100	100
aidfm	boy	10	DF508	m-3	10000	110000	25,7	130,2	1,72	1,64	2,51	yes	NA	NA	NA	NA	NA	NA	NA	NA	NA	NA	patient	NA	NA	NA	patient	-0,403807	95,46242777	-1,103033978	87,20818305	1,476807167	109,0871098	0,893878913	121,8017637	0,953488372	NA	NA	NA	NA	NA	NA	NA	NA	NA	NA	NA	NA	NA
aidfm	boy	10	DF508	m0	10000	110000	27,2	131,5	1,87	1,69	2,08	yes	no	no	no	no	NA	NA	NA	NA	NA	NA	patient	child 8-12	90	6-11 interviewer	patient	-0,392092217	95,60986546	-0,694754911	91,96757055	0,561507468	103,6388439	-0,076911798	98,23499757	0,903743316	NA	91,7	85	66,7	91,7	87,5	87,5	NA	76,8	100	100	100	87,5
aidfm	boy	10	DF508	m0	10000	110000	27,2	131,5	1,87	1,69	2,08	yes	NA	NA	NA	NA	NA	NA	NA	NA	NA	NA	father	parent 8-12	90	6-13 parents	parents	-0,392092217	95,60986546	-0,694754911	91,96757055	0,561507468	103,6388439	-0,076911798	98,23499757	0,903743316	75,7	58,3	55	75	100	81,2	87,5	50	66,1	100	100	100	50
aidfm	boy	10	DF508	m+3	10000	100000	27,4	132	1,78	1,68	2,31	NA	no	no	no	no	no	NA	NA	NA	NA	NA	parents	parent 8-12	100	6-13 parents	parents	-0,543124835	93,91631376	-1,175945906	86,45169359	1,342528299	108,3159429	0,330215764	107,7350233	0,943820225	73,3	75	60	91,7	83,3	81,2	56,2	35,7	64,3	100	89,3	100	87,5
aidfm	boy	10	DF508	m+3	10000	100000	27,4	132	1,78	1,68	2,31	NA	no	no	no	no	no	NA	NA	NA	NA	NA	patient	child 8-12	NA	6-11 interviewer	patient	-0,543124835	93,91631376	-1,175945906	86,45169359	1,342528299	108,3159429	0,330215764	107,7350233	0,943820225	85,1	83,3	90	41,7	83,3	93,8	87,5	67,9	85,7	100	100	100	100
aidfm	girl	14	DF508	m-3	10000	70000	49	148	2,84	1,95	1,34	yes	NA	NA	NA	NA	NA	NA	NA	NA	NA	NA	patient	NA	NA	NA	patient	-2,027939355	75,90734159	-0,037488945	99,54853818	-2,693033607	76,04943474	-3,068354767	40,66685552	0,686619718	NA	NA	NA	NA	NA	NA	NA	NA	NA	NA	NA	NA	NA
aidfm	girl	14	DF508	m0	10000	70000	49,4	148	2,96	2,19	1,56	yes	no	no	no	no	NA	NA	NA	NA	NA	NA	patient	child 13-18	80	14 and older	patient	-1,316572676	84,4773487	0,242191313	102,931234	-2,21846783	81,86099445	-2,711819925	46,95439473	0,739864865	96,6	100	100	87,5	100	100	100	75	100	100	100	100	100
aidfm	girl	14	DF508	m0	10000	70000	49,4	148	2,96	2,19	1,56	yes	NA	NA	NA	NA	NA	NA	NA	NA	NA	NA	mother	parent 13-18	80	nc too young/too old	parents	-1,316572676	84,4773487	0,242191313	102,931234	-2,21846783	81,86099445	-2,711819925	46,95439473	0,739864865	82,1	83,3	100	83,3	100	100	93,8	53,6	100	100	92,9	75	50
aidfm	girl	15	DF508	m+3	10000	70000	50,1	148	3,05	2,55	2,66	NA	yes	no	no	no	no	NA	NA	NA	NA	NA	other	parent 13-18	90	nc too young/too old	parents	-0,178871806	97,91414318	0,463029766	105,6231308	-1,07274305	92,46420698	-0,977564032	79,73439181	0,836065574	97,6	91,7	100	100	100	100	100	100	100	100	100	100	100
aidfm	girl	15	DF508	m+3	10000	70000	50,1	148	3,05	2,55	2,66	NA	yes	no	no	no	no	NA	NA	NA	NA	NA	patient	child 13-18	90	14 and older	patient	-0,178871806	97,91414318	0,463029766	105,6231308	-1,07274305	92,46420698	-0,977564032	79,73439181	0,836065574	93,6	100	100	70,8	83,3	100	75	85,7	100	100	100	100	87,5
aidfm	boy	14	DF508	m-3	10000	55000	34,5	153,5	1,84	1,16	0,45	yes	NA	NA	NA	NA	NA	NA	NA	NA	NA	NA	patient	NA	NA	NA	patient	-4,773164163	40,39627264	-3,900149748	55,82777894	-3,1011231	72,21300201	-5,651293132	13,33178492	0,630434783	NA	NA	NA	NA	NA	NA	NA	NA	NA	NA	NA	NA	NA
aidfm	boy	15	DF508	m0	10000	55000	34,2	155	1,56	1,05	0,55	yes	no	no	no	no	NA	NA	NA	NA	NA	NA	patient	child 13-18	60	14 and older	patient	-5,145375024	35,27180029	-4,811612268	45,69618749	-2,666734588	77,04126614	-5,362599013	15,77165482	0,673076923	91,2	100	85	100	83,3	87,5	81,2	71,4	91,1	100	100	100	87,5
aidfm	boy	15	DF508	m0	10000	55000	34,2	155	1,56	1,05	0,55	yes	NA	NA	NA	NA	NA	NA	NA	NA	NA	NA	parents	parent 13-18	40	nc too young/too old	parents	-5,145375024	35,27180029	-4,811612268	45,69618749	-2,666734588	77,04126614	-5,362599013	15,77165482	0,673076923	82,8	100	75	100	100	75	100	53,6	75	100	82,1	80	75
aidfm	boy	15	DF508	m+3	10000	55000	33,7	155	1,97	1,23	0,44	yes	yes	no	no	no	yes	NA	NA	NA	NA	2	patient	child 13-18	30	14 and older	patient	-4,725102775	40,82923548	-3,778665752	57,14004902	-3,14914221	71,34085974	-5,752855983	12,45373595	0,624365482	80,4	75	75	75	58,3	75	62,5	35,7	91,1	100	100	100	75
aidfm	boy	15	DF508	m+3	10000	55000	33,7	155	1,97	1,23	0,44	NA	NA	NA	NA	NA	yes	NA	NA	NA	NA	NA	father	parent 13-18	20	NA	parents	-4,725102775	40,82923548	-3,778665752	57,14004902	-3,14914221	71,34085974	-5,752855983	12,45373595	0,624365482	82,8	100	75	100	100	75	100	53,6	75	100	82,1	80	75
aidfm	boy	8	DF508	m-3	10000	70000	19,8	118	1,39	1,2	1,36	yes	NA	NA	NA	NA	NA	NA	NA	NA	NA	NA	patient	NA	NA	NA	patient	-0,802453479	90,21039463	-0,561440066	93,15085296	-0,509038404	96,4007175	-0,782846579	81,72513631	0,863309353	NA	NA	NA	NA	NA	NA	NA	NA	NA	NA	NA	NA	NA
aidfm	boy	8	DF508	m0	10000	70000	21,6	119	1,58	1,33	1,34	yes	no	no	no	no	NA	NA	NA	NA	NA	NA	patient	child 5-7	100	6-11 interviewer	patient	-0,178666357	97,84521887	0,282749641	103,4370757	-0,803710981	94,15802866	-0,90642869	79,14672324	0,841772152	NA	100	100	91,7	100	100	100	100	100	NA	100	100	100
aidfm	boy	8	DF508	m0	10000	70000	21,6	119	1,58	1,33	1,34	yes	NA	NA	NA	NA	NA	NA	NA	NA	NA	NA	parents	parent 5-7	100	6-13 parents	parents	-0,178666357	97,84521887	0,282749641	103,4370757	-0,803710981	94,15802866	-0,90642869	79,14672324	0,841772152	95,9	100	100	100	100	87,5	100	92,9	100	100	100	100	100
aidfm	boy	8	DF508	m+3	10000	70000	21,6	120	1,66	1,35	1,22	yes	yes	no	no	no	yes	NA	NA	NA	1	NA	patient	child 5-7	100	6-11 interviewer	patient	-0,226088046	97,29065315	0,517215861	106,2655381	-1,179024655	91,11990661	-1,30502378	70,87388518	0,813253012	95,9	100	90	91,7	100	100	100	92,9	100	100	92,9	100	100
aidfm	boy	8	DF508	m+3	10000	70000	21,6	120	1,66	1,35	1,22	yes	NA	NA	NA	NA	yes	NA	NA	NA	NA	NA	mother	parent 5-7	100	6-13 parents	parents	-0,226088046	97,29065315	0,517215861	106,2655381	-1,179024655	91,11990661	-1,30502378	70,87388518	0,813253012	97	100	100	100	100	87,5	100	89,3	92,9	100	100	100	100
aidfm	girl	7	DF508	m-3	10000	45000	23,3	120	1,15	0,88	0,66	yes	NA	NA	NA	NA	NA	NA	NA	NA	NA	NA	patient	NA	NA	NA	patient	-2,670141885	66,81188584	-1,72659225	78,90059555	-2,015539156	84,24980732	-2,855568594	37,02953965	0,765217391	NA	NA	NA	NA	NA	NA	NA	NA	NA	NA	NA	NA	NA
aidfm	girl	7	DF508	m0	10000	45000	23	123,5	1,08	0,71	0,33	yes	no	no	no	no	NA	NA	NA	NA	NA	NA	patient	child 5-7	100	6-11 interviewer	patient	-3,937680148	50,49720161	-2,575756031	69,12001781	-2,839537521	72,63860514	-3,887490987	17,62157696	0,657407407	80,4	83,3	100	100	100	87,5	100	92,9	92,9	100	85,7	30	50
aidfm	girl	7	DF508	m0	10000	45000	23	123,5	1,08	0,71	0,33	yes	NA	NA	NA	NA	NA	NA	NA	NA	NA	NA	father	parent 5-7	60	6-13 parents	parents	-3,937680148	50,49720161	-2,575756031	69,12001781	-2,839537521	72,63860514	-3,887490987	17,62157696	0,657407407	90,9	100	100	100	100	87,5	100	75	100	100	75	50	100
aidfm	girl	8	DF508	m+3	10000	45000	24,2	124	1,35	1,11	1,15	yes	no	no	no	no	no	NA	NA	NA	NA	NA	patient	child 5-7	100	6-11 interviewer	patient	-1,80846049	77,99179556	-1,214166262	85,28995195	-1,307518722	90,91367232	-1,767124936	60,53187613	0,822222222	80,4	83,3	100	100	100	87,5	100	92,9	92,9	100	85,7	30	50
aidfm	girl	8	DF508	m+3	10000	45000	24,2	124	1,35	1,11	1,15	yes	NA	NA	NA	NA	no	NA	NA	NA	NA	NA	father	parent 5-7	60	6-13 parents	parents	-1,80846049	77,99179556	-1,214166262	85,28995195	-1,307518722	90,91367232	-1,767124936	60,53187613	0,822222222	90,9	100	100	100	100	87,5	100	75	100	100	75	50	100
aidfm	boy	6	DF508	m-3	10000	170000	16,2	107,5	1,24	1,14	1,55	yes	NA	NA	NA	NA	NA	NA	NA	NA	NA	NA	patient	NA	NA	NA	patient	0,547594295	107,037179	0,488941283	106,3948311	0,009556971	100,0626296	0,264293383	107,0456474	0,919354839	NA	NA	NA	NA	NA	NA	NA	NA	NA	NA	NA	NA	NA
aidfm	boy	6	DF508	m0	10000	170000	16,2	108	1,29	1,01	0,69	yes	no	no	no	no	NA	NA	NA	NA	NA	NA	patient	child 5-7	NA	NA	patient	-0,482947612	93,79348332	0,709247976	109,2269189	-1,789015728	85,42782128	-2,385050086	47,51125597	0,782945736	NA	66,7	80	NA	66,7	75	62,5	64,3	64,3	100	71,4	60	50
aidfm	boy	6	DF508	m0	10000	170000	16,2	108	1,29	1,01	0,69	yes	NA	NA	NA	NA	NA	NA	NA	NA	NA	NA	mother	parent 5-7	70	nc too young/too old	parents	-0,482947612	93,79348332	0,709247976	109,2269189	-1,789015728	85,42782128	-2,385050086	47,51125597	0,782945736	88,5	100	100	100	100	100	87,5	57,1	83,9	100	92,9	85	75
aidfm	boy	6	DF508	m+3	10000	170000	16,6	108,4	1,25	1	0,34	yes	no	no	no	no	no	NA	NA	NA	NA	NA	patient	child 5-7	NA	NA	patient	-0,619041012	92,0595515	0,366106023	104,7323836	-1,586152722	87,46586757	-3,986568736	23,35793003	0,8	75	66,7	70	83,3	66,7	75	87,5	64,3	71,4	100	78,6	70	75
aidfm	boy	6	DF508	m+3	10000	170000	16,6	108,4	1,25	1	0,34	yes	NA	NA	NA	NA	no	NA	NA	NA	NA	NA	parents	parent 5-7	90	nc too young/too old	parents	-0,619041012	92,0595515	0,366106023	104,7323836	-1,586152722	87,46586757	-3,986568736	23,35793003	0,8	85,1	83,3	75	100	91,7	68,8	87,5	64,3	80,4	100	85,7	95	100
aidfm	girl	5	DF508	m-3	10000	140000	17	107,5	NA	NA	NA	yes	NA	NA	NA	NA	NA	NA	NA	NA	NA	NA	patient	NA	NA	NA	patient	NA	NA	NA	NA	NA	NA	NA	NA	NA	NA	NA	NA	NA	NA	NA	NA	NA	NA	NA	NA	NA	NA
aidfm	girl	6	DF508	m0	10000	140000	17,1	107,5	NA	NA	NA	NA	no	no	no	no	NA	NA	NA	NA	NA	NA	patient	child 5-7	NA	NA	patient	NA	NA	NA	NA	NA	NA	NA	NA	NA	78,4	66,7	80	66,7	66,7	87,5	87,5	92,9	85,7	100	64,3	90	100
aidfm	girl	6	DF508	m0	10000	140000	17,1	107,5	NA	NA	NA	NA	no	no	no	no	NA	NA	NA	NA	NA	NA	mother	parent 5-7	80	NA	parents	NA	NA	NA	NA	NA	NA	NA	NA	NA	83,1	79,2	95	95,8	91,7	93,8	56,2	71,4	67,9	100	78,6	100	100
aidfm	girl	6	DF508	m+3	10000	150000	17,1	108,9	NA	NA	NA	yes	no	no	no	no	no	NA	NA	NA	NA	NA	patient	child 5-7	NA	NA	patient	NA	NA	NA	NA	NA	NA	NA	NA	NA	73,6	66,7	80	100	83,3	87,5	62,5	92,9	60,7	100	71,4	100	75
aidfm	girl	6	DF508	m+3	10000	150000	17,1	108,9	NA	NA	NA	yes	NA	NA	NA	NA	no	NA	NA	NA	NA	NA	mother	parent 5-7	40	NA	parents	NA	NA	NA	NA	NA	NA	NA	NA	NA	90,2	83,3	75	100	100	87,5	68,8	96,4	96,4	100	92,9	85	100
aidfm	girl	5	DF508	m-3	10000	60000	20,7	108	NA	NA	NA	NA	NA	NA	NA	NA	NA	NA	NA	NA	NA	NA	patient	NA	NA	NA	patient	NA	NA	NA	NA	NA	NA	NA	NA	NA	NA	NA	NA	NA	NA	NA	NA	NA	NA	NA	NA	NA	NA
aidfm	girl	5	DF508	m0	10000	60000	22,2	110	NA	NA	NA	NA	no	no	no	no	NA	NA	NA	NA	NA	NA	father	parent 2-4	100	NA	parents	NA	NA	NA	NA	NA	NA	NA	NA	NA	87,8	100	100	100	100	93,8	100	60,7	80,4	87,5	100	85	62,5
aidfm	girl	5	DF508	m+3	10000	70000	23,2	112,5	NA	NA	NA	NA	yes	no	no	no	yes	2	NA	NA	NA	NA	father	parent 2-4	NA	NA	parents	NA	NA	NA	NA	NA	NA	NA	NA	NA	93,2	100	100	100	100	93,8	100	78,6	91,1	100	100	100	100
aidfm	boy	3	DF508	m-3	10000	50000	13,3	93,6	NA	NA	NA	NA	NA	NA	NA	NA	NA	NA	NA	NA	NA	NA	patient	NA	NA	NA	patient	NA	NA	NA	NA	NA	NA	NA	NA	NA	NA	NA	NA	NA	NA	NA	NA	NA	NA	NA	NA	NA	NA
aidfm	boy	3	DF508	m0	10000	60000	14	96,1	NA	NA	NA	NA	no	no	no	no	NA	NA	NA	NA	NA	NA	parents	parent 2-4	90	NA	parents	NA	NA	NA	NA	NA	NA	NA	NA	NA	NA	100	95	95,8	91,7	93,8	56,2	NA	87,5	100	100	100	100
aidfm	boy	3	DF508	m+3	10000	60000	14,1	96,5	NA	NA	NA	NA	no	no	no	no	no	NA	NA	NA	NA	NA	parents	parent 2-4	80	NA	parents	NA	NA	NA	NA	NA	NA	NA	NA	NA	NA	75	70	91,7	91,7	75	50	53,6	83,9	100	82,1	95	100
aidfm	boy	2	DF508	m-3	10000	70000	13,6	92	NA	NA	NA	NA	NA	NA	NA	NA	NA	NA	NA	NA	NA	NA	patient	NA	NA	NA	patient	NA	NA	NA	NA	NA	NA	NA	NA	NA	NA	NA	NA	NA	NA	NA	NA	NA	NA	NA	NA	NA	NA
aidfm	boy	2	DF508	m0	10000	70000	14,5	93	NA	NA	NA	NA	no	no	no	no	NA	NA	NA	NA	NA	NA	mother	parent 2-4	90	NA	parents	NA	NA	NA	NA	NA	NA	NA	NA	NA	NA	87,5	90	100	100	87,5	75	71,4	83,9	100	96,4	NA	NA
aidfm	boy	3	DF508	m+3	10000	100000	14,7	96,5	NA	NA	NA	NA	no	no	no	no	no	NA	NA	NA	NA	NA	mother	parent 2-4	70	NA	parents	NA	NA	NA	NA	NA	NA	NA	NA	NA	81,8	79,2	70	100	83,3	68,8	50	75	80,4	100	89,3	100	100
aidfm	boy	2	DF508	m-3	10000	40000	10,61	81,5	NA	NA	NA	NA	NA	NA	NA	NA	NA	NA	NA	NA	NA	NA	patient	NA	NA	NA	patient	NA	NA	NA	NA	NA	NA	NA	NA	NA	NA	NA	NA	NA	NA	NA	NA	NA	NA	NA	NA	NA	NA
aidfm	boy	2	DF508	m0	10000	50000	11,5	85	NA	NA	NA	NA	no	no	no	no	NA	NA	NA	NA	NA	NA	mother	parent 2-4	90	NA	parents	NA	NA	NA	NA	NA	NA	NA	NA	NA	89,9	100	100	66,7	100	87,5	100	71,4	94,6	100	85,7	100	100
aidfm	boy	2	DF508	m+3	10000	35000	11,9	86,6	NA	NA	NA	NA	no	yes	no	no	yes	1	NA	NA	NA	NA	parents	parent 2-4	99	NA	parents	NA	NA	NA	NA	NA	NA	NA	NA	NA	82,8	79,2	100	62,5	100	93,8	62,5	50	87,5	100	85,7	100	75
aidfm	boy	2	R792X	m0	10000	20000	10,8	86,5	NA	NA	NA	NA	no	no	no	no	NA	NA	NA	NA	NA	NA	father	parent 2-4	90	NA	parents	NA	NA	NA	NA	NA	NA	NA	NA	NA	NA	100	90	100	100	100	100	NA	94,6	100	85,7	100	100
aidfm	boy	2	R792X	m+3	10000	20000	10,9	88	NA	NA	NA	NA	no	no	no	no	no	NA	NA	NA	NA	NA	father	parent 2-4	80	NA	parents	NA	NA	NA	NA	NA	NA	NA	NA	NA	89,5	100	90	100	100	100	100	46,4	92,9	100	82,1	100	100
aidfm	boy	3	R792X	m-3	10000	20000	10,45	85	NA	NA	NA	NA	NA	NA	NA	NA	NA	NA	NA	NA	NA	NA	patient	NA	NA	NA	patient	NA	NA	NA	NA	NA	NA	NA	NA	NA	NA	NA	NA	NA	NA	NA	NA	NA	NA	NA	NA	NA	NA
aidfm	girl	14	DF508	m-3	10000	220000	39,3	155,5	1,61	0,83	0,32	NA	NA	NA	NA	NA	NA	NA	NA	NA	NA	NA	patient	NA	NA	NA	patient	-5,666967475	28,88826672	-4,362825779	50,1499098	-3,648742706	57,35748012	-5,25515768	9,001302596	0,51552795	NA	NA	NA	NA	NA	NA	NA	NA	NA	NA	NA	NA	NA
aidfm	girl	15	DF508	m0	10000	220000	41,3	157,5	1,98	1,06	0,34	NA	no	no	no	no	NA	NA	NA	NA	NA	NA	mother	parent 13-18	45	nc too young/too old	parents	-5,180939921	35,62870492	-3,494618247	59,50031975	-3,574325239	59,59901933	-5,247399338	9,327947307	0,535353535	77	75	75	87,5	50	56,2	87,5	67,9	76,8	100	96,4	95	62,5
aidfm	girl	15	DF508	m0	10000	220000	41,3	157,5	1,98	1,06	0,34	NA	no	no	no	no	NA	NA	NA	NA	NA	NA	patient	child 13-18	40	14 and older	patient	-5,180939921	35,62870492	-3,494618247	59,50031975	-3,574325239	59,59901933	-5,247399338	9,327947307	0,535353535	85,5	100	100	100	83,3	75	81,2	71,4	82,1	100	85,7	100	62,5
aidfm	girl	15	DF508	m+3	10000	220000	40,6	158	1,96	0,98	0,35	NA	no	no	no	no	no	NA	NA	NA	NA	NA	mother	parent 13-18	NA	NA	parents	-5,406311864	32,53449304	-3,610052323	58,17319694	-3,710108914	55,65709896	-5,246981275	9,51130509	0,5	77,4	75	75	87,5	50	62,5	75	67,9	67,9	100	96,4	100	100
aidfm	girl	15	DF508	m+3	10000	220000	40,6	158	1,96	0,98	0,35	NA	no	no	no	no	no	NA	NA	NA	NA	NA	patient	child 13-18	50	14 and older	patient	-5,406311864	32,53449304	-3,610052323	58,17319694	-3,710108914	55,65709896	-5,246981275	9,51130509	0,5	66,9	62,5	65	100	66,7	62,5	56,2	46,4	58,9	62,5	82,1	100	50
aidfm	boy	16	DF508	m-3	10000	140000	39,8	166	2,66	1,67	0,93	NA	NA	NA	NA	NA	NA	NA	NA	NA	NA	NA	patient	NA	NA	NA	patient	-4,361009734	45,76491917	-3,234279655	63,18028352	-3,043820929	72,17758998	-4,657135396	22,48513069	0,627819549	NA	NA	NA	NA	NA	NA	NA	NA	NA	NA	NA	NA	NA
aidfm	boy	16	DF508	m0	10000	140000	44,5	166	2,65	1,66	0,81	NA	no	no	no	no	NA	NA	NA	NA	NA	NA	patient	child 13-18	80	14 and older	patient	-4,413053175	45,15931429	-3,291803966	62,52408393	-3,054037581	71,96576805	-4,948296451	19,4367421	0,626415094	84,8	75	70	100	100	87,5	100	89,3	100	100	100	100	100
aidfm	boy	16	DF508	m0	10000	140000	44,5	166	2,65	1,66	0,81	NA	no	no	no	no	NA	NA	NA	NA	NA	NA	mother	parent 13-18	80	nc too young/too old	parents	-4,413053175	45,15931429	-3,291803966	62,52408393	-3,054037581	71,96576805	-4,948296451	19,4367421	0,626415094	63,9	54,2	55	75	50	50	50	57,1	57,1	100	75	75	75
aidfm	boy	16	DF508	m+3	10000	120000	45,7	167	2,75	1,73	0,89	NA	no	no	no	no	no	NA	NA	NA	NA	NA	mother	parent 13-18	70	NA	parents	-4,366550091	45,92740829	-3,22268386	63,28643969	-3,017525966	72,27794926	-4,796413536	20,90151938	0,629090909	34,1	33,3	35	25	50	50	25	42,9	35,7	25	32,1	25	25
aidfm	boy	16	DF508	m+3	10000	120000	45,7	167	2,75	1,73	0,89	NA	no	no	no	no	no	NA	NA	NA	NA	NA	patient	child 13-18	50	14 and older	patient	-4,366550091	45,92740829	-3,22268386	63,28643969	-3,017525966	72,27794926	-4,796413536	20,90151938	0,629090909	69,3	91,7	60	75	50	68,8	50	78,6	69,6	100	64,3	100	50
aidfm	boy	13	DF508	m-3	10000	120000	44,2	155	3,65	2,53	1,33	NA	NA	NA	NA	NA	NA	NA	NA	NA	NA	NA	patient	NA	NA	NA	patient	-0,681574983	91,98381681	1,191095117	113,6946121	-2,392633283	80,49062866	-3,133656451	41,94343081	0,693150685	NA	NA	NA	NA	NA	NA	NA	NA	NA	NA	NA	NA	NA
aidfm	boy	13	DF508	m0	10000	120000	43,5	157,5	3,83	2,6	1,43	yes	no	no	no	no	NA	NA	NA	NA	NA	NA	father	parent 13-18	55	6-13 parents	parents	-0,835871981	90,09756665	1,192729058	113,7174717	-2,548379156	78,82660729	-3,05082515	43,18302374	0,678851175	98	100	100	100	100	100	100	100	100	100	100	100	100
aidfm	boy	13	DF508	m0	10000	120000	43,5	157,5	3,83	2,6	1,43	yes	no	no	no	no	NA	NA	NA	NA	NA	NA	patient	child 13-18	60	12-13 interviewer	patient	-0,835871981	90,09756665	1,192729058	113,7174717	-2,548379156	78,82660729	-3,05082515	43,18302374	0,678851175	96,6	100	100	75	100	100	100	100	100	100	96,4	95	75
aidfm	boy	13	DF508	m+3	10000	120000	45,1	159	3,92	2,9	2,11	yes	no	no	no	no	no	NA	NA	NA	NA	NA	patient	child 13-18	90	12-13 interviewer	patient	-0,246351114	97,07667213	1,09511372	112,5964815	-1,814191553	85,80377749	-1,911874944	61,64626847	0,739795918	99,3	100	100	100	100	100	100	96,4	100	100	100	100	100
aidfm	boy	13	DF508	m+3	10000	120000	45,1	159	3,92	2,9	2,11	yes	no	no	no	no	no	NA	NA	NA	NA	NA	mother	parent 13-18	80	6-13 parents	parents	-0,246351114	97,07667213	1,09511372	112,5964815	-1,814191553	85,80377749	-1,911874944	61,64626847	0,739795918	98	100	100	100	100	100	100	100	100	100	100	100	100
sermas	boy	3	I507del	m-3	5000	100000	16	93,2	NA	NA	NA	NA	NA	NA	NA	NA	NA	3	3	3	3	3	patient	NA	NA	NA	patient	NA	NA	NA	NA	NA	NA	NA	NA	NA	NA	NA	NA	NA	NA	NA	NA	NA	NA	NA	NA	NA	NA
sermas	boy	3	I507del	m0	5000	94990	16,1	94	NA	NA	NA	yes	no	no	no	no	no	1	1	1	1	1	father	parent 2-4	90	NA	parents	NA	NA	NA	NA	NA	NA	NA	NA	NA	85,5	58,3	80	87,5	91,7	87,5	100	57,1	91,1	100	96,4	100	37,5
sermas	boy	3	I507del	m+3	5000	74998	16,6	97,5	NA	NA	NA	NA	no	no	no	no	no	1	1	1	1	1	father	parent 2-4	100	NA	parents	NA	NA	NA	NA	NA	NA	NA	NA	NA	82,4	54,2	75	87,5	83,3	87,5	100	53,6	87,5	100	92,9	100	12,5
sermas	boy	4	F508 del	m-3	5000	1076842	16,6	102,5	NA	NA	NA	NA	NA	NA	NA	NA	NA	3	3	3	3	3	patient	NA	NA	NA	patient	NA	NA	NA	NA	NA	NA	NA	NA	NA	NA	NA	NA	NA	NA	NA	NA	NA	NA	NA	NA	NA	NA
sermas	boy	4	F508 del	m0	5000	89984	18,5	104	NA	NA	NA	yes	no	no	no	no	no	1	1	1	1	1	parents	parent 2-4	100	NA	parents	NA	NA	NA	NA	NA	NA	NA	NA	NA	85,5	83,3	85	100	100	87,5	93,8	50	82,1	87,5	100	100	100
sermas	boy	4	F508 del	m+3	5000	141750	18,9	106	NA	NA	NA	NA	no	no	no	no	no	1	1	1	1	1	parents	parent 2-4	100	NA	parents	NA	NA	NA	NA	NA	NA	NA	NA	NA	91,2	83,3	100	100	100	75	100	67,9	94,6	100	100	100	100
sermas	boy	4	DF508	m-3	5000	52489,2	16,6	106	NA	NA	NA	NA	NA	NA	NA	NA	NA	3	3	3	3	3	patient	NA	NA	NA	patient	NA	NA	NA	NA	NA	NA	NA	NA	NA	NA	NA	NA	NA	NA	NA	NA	NA	NA	NA	NA	NA	NA
sermas	boy	5	DF508	m0	5000	54070,2	17,1	107	NA	NA	NA	yes	no	no	no	no	no	1	1	1	1	1	mother	parent 2-4	90	nc too young/too old	parents	NA	NA	NA	NA	NA	NA	NA	NA	NA	87,5	100	90	91,7	91,7	87,5	100	100	58,9	75	100	75	100
sermas	boy	5	DF508	m+3	5000	59993	17	108	NA	NA	NA	NA	no	no	no	no	no	1	1	1	1	1	mother	parent 2-4	90	NA	parents	NA	NA	NA	NA	NA	NA	NA	NA	NA	80,1	75	75	100	75	81,2	75	78,6	69,6	75	92,9	85	75
sermas	boy	4	DF508	m-3	5000	39998,7	14,7	98,6	NA	NA	NA	NA	NA	NA	NA	NA	NA	3	3	3	3	3	patient	NA	NA	NA	patient	NA	NA	NA	NA	NA	NA	NA	NA	NA	NA	NA	NA	NA	NA	NA	NA	NA	NA	NA	NA	NA	NA
sermas	boy	4	DF508	m0	5000	79994	14,8	99	NA	NA	NA	yes	no	no	no	no	no	1	1	1	1	1	father	parent 2-4	85	nc too young/too old	parents	NA	NA	NA	NA	NA	NA	NA	NA	NA	87,5	83,3	100	100	91,7	93,8	68,8	64,3	83,9	100	89,3	90	100
sermas	boy	5	DF508	m+3	5000	42346	16,2	103	NA	NA	NA	NA	no	no	no	no	no	1	1	1	1	1	NA	parent 2-4	100	NA	patient	NA	NA	NA	NA	NA	NA	NA	NA	NA	95,6	100	100	100	83,3	87,5	100	89,3	92,9	100	96,4	100	100
sermas	girl	4	DF508	m-3	10000	139984,4	16,3	103,5	NA	NA	NA	NA	NA	NA	NA	NA	NA	3	3	3	3	3	patient	NA	NA	NA	patient	NA	NA	NA	NA	NA	NA	NA	NA	NA	NA	NA	NA	NA	NA	NA	NA	NA	NA	NA	NA	NA	NA
sermas	girl	4	DF508	m0	10000	119988	16,5	104	NA	NA	NA	yes	no	no	no	no	no	1	1	1	1	1	mother	parent 2-4	80	nc too young/too old	parents	NA	NA	NA	NA	NA	NA	NA	NA	NA	84,1	75	65	100	100	100	81,2	75	82,1	87,5	96,4	90	75
sermas	girl	4	DF508	m+3	10000	119989	16,7	104,5	NA	NA	NA	NA	no	no	no	no	no	1	1	1	1	1	mother	parent 2-4	100	NA	parents	NA	NA	NA	NA	NA	NA	NA	NA	NA	89,5	75	75	100	100	100	100	100	83,9	100	92,9	100	100
sermas	boy	4	G542X	m+3	10000	126300	20	110	1,44	1,33	1,81	NA	no	no	no	no	no	1	1	1	1	1	mother	parent 5-7	100	NA	parents	1,618192436	121,0054501	1,484689016	120,4460923	-0,062788773	99,60679972	0,530242841	114,8871925	0,923611111	86,5	79,2	100	100	100	87,5	87,5	57,1	75	50	100	95	100
sermas	boy	4	G542X	m+3	10000	123300	20	110	1,44	1,33	1,81	NA	no	no	no	no	no	1	1	1	1	1	patient	child 5-7	100	NA	patient	1,617477342	120,9955636	1,4840015	120,434217	-0,062492839	99,6085927	0,530696242	114,899379	0,923611111	84,5	58,3	80	100	100	75	100	50	82,1	100	85,7	100	100
sermas	boy	5	G542X	m-3	10000	114993,8	18,75	108,5	1,34	1,33	2,46	NA	NA	NA	NA	NA	NA	3	3	3	3	3	patient	NA	NA	NA	patient	1,784940395	123,0386722	1,025517629	113,7646494	1,292090538	107,3796467	2,087706813	163,5234858	0,992537313	NA	NA	NA	NA	NA	NA	NA	NA	NA	NA	NA	NA	NA
sermas	boy	5	G542X	m0	10000	119985	19	110	1,44	1,33	1,78	yes	no	no	no	no	no	1	1	1	1	1	mother	parent 5-7	100	nc too young/too old	parents	1,478594782	119,0622969	1,332839685	117,7773681	0,056683474	100,3648125	0,595118542	116,4307237	0,923611111	86,8	87,5	100	100	100	93,8	100	57,1	71,4	50	89,3	100	100
sermas	boy	5	G542X	m0	10000	119985	19	110	1,44	1,33	1,78	yes	no	no	no	no	no	1	1	1	1	1	patient	child 5-7	100	NA	patient	1,478594782	119,0622969	1,332839685	117,7773681	0,056683474	100,3648125	0,595118542	116,4307237	0,923611111	89,2	100	100	91,7	83,3	75	100	71,4	78,6	50	100	100	100
sermas	boy	5	L558S	m-3	10000	159984	24	111,5	1,16	1,15	1,39	NA	no	no	no	no	NA	3	3	3	3	3	patient	NA	NA	NA	patient	0,052633208	100,6823023	-0,524334367	92,92165374	1,322935742	107,4150741	-0,488352439	87,29979946	0,99137931	NA	NA	NA	NA	NA	NA	NA	NA	NA	NA	NA	NA	NA
sermas	boy	5	L558S	m0	10000	178454	23,2	110	1,37	1,3	1,24	yes	no	no	no	no	no	1	1	1	1	1	mother	parent 5-7	70	NA	parents	1,295266984	116,7345073	0,940068931	112,6331741	0,464180422	102,8444359	-0,772576067	80,4227989	0,948905109	89,5	100	90	100	100	87,5	50	78,6	89,3	100	85,7	100	100
sermas	boy	5	L558S	m0	10000	178454	23,2	110	1,37	1,3	1,24	yes	no	no	no	no	no	1	1	1	1	1	patient	child 5-7	70	NA	patient	1,294846353	116,7287101	0,939569972	112,6251007	0,464601431	102,8472885	-0,772292867	80,43093103	0,948905109	83,1	100	90	91,7	100	87,5	62,5	71,4	64,3	100	78,6	100	100
sermas	boy	5	L558S	m+3	10000	159986	24,2	118	1,31	1,29	1,71	NA	no	no	no	no	no	1	1	1	1	1	mother	parent 5-7	80	NA	parents	-0,096637235	98,75144063	-0,731153944	90,33631761	1,450983728	108,2818316	-0,017141258	99,54603242	0,984732824	89,5	100	90	100	100	87,5	50	78,6	89,3	100	85,7	100	100
sermas	boy	5	L558S	m+3	10000	159986	24,2	118	1,31	1,29	1,71	NA	no	no	no	no	no	1	1	1	1	1	patient	child 5-7	80	NA	patient	-0,096637235	98,75144063	-0,731153944	90,33631761	1,450983728	108,2818316	-0,017141258	99,54603242	0,984732824	83,1	100	90	91,7	100	87,5	62,5	71,4	64,3	100	78,6	100	100
sermas	boy	7	DF508	m-3	10000	139978,8	23,4	109	1,24	1,24	1,47	NA	NA	NA	NA	NA	NA	3	3	3	3	3	patient	NA	NA	NA	patient	0,993689723	112,5410169	0,160536711	102,0361813	1,683499131	109,8539152	0,040542695	101,0363675	1	NA	NA	NA	NA	NA	NA	NA	NA	NA	NA	NA	NA	NA
sermas	boy	7	DF508	m0	10000	139978,8	22,6	111	1,42	1,4	1,1	yes	no	no	no	no	no	1	1	1	1	1	mother	parent 5-7	100	6-13 parents	parents	1,747967493	121,8932579	0,92032762	111,6270425	1,462406262	108,7326126	-1,128218286	73,46551253	0,985915493	95,3	91,7	100	100	100	87,5	100	92,9	91,1	100	96,4	100	75
sermas	boy	7	DF508	m0	10000	139984	22,6	111	1,42	1,4	1,1	yes	no	no	no	no	no	1	1	1	1	1	patient	child 5-7	NA	6-11 interviewer	patient	1,747967493	121,8932579	0,92032762	111,6270425	1,462406262	108,7326126	-1,128218286	73,46551253	0,985915493	90,5	75	100	100	100	75	75	85,7	89,3	100	100	100	50
sermas	boy	7	DF508	m+3	10000	139984	22,6	111,5	1,45	1,44	1,95	NA	no	no	no	no	no	1	1	1	1	1	mother	parent 5-7	100	6-13 parents	parents	1,920548226	123,8425583	0,992083806	112,431289	1,636356375	109,7217364	1,096081527	129,4269475	0,993103448	98	100	100	100	83,3	100	100	100	92,9	100	100	100	100
sermas	boy	7	DF508	m+3	10000	139984	22,6	111,5	1,45	1,44	1,95	NA	no	no	no	no	no	1	1	1	1	1	patient	child 5-7	100	6-11 interviewer	patient	1,920548226	123,8425583	0,992083806	112,431289	1,636356375	109,7217364	1,096081527	129,4269475	0,993103448	95,3	83,3	100	100	100	87,5	87,5	78,6	100	100	100	100	100
sermas	boy	8	1811+16kbA>G	m-3	10000	79978	21,9	120,5	1,33	1,36	1,91	NA	NA	NA	NA	NA	NA	3	3	3	3	3	patient	NA	NA	NA	patient	-0,236305754	97,16314399	-1,298935668	84,34006927	2,536795638	114,6366046	0,412191305	110,2547654	1,022556391	NA	NA	NA	NA	NA	NA	NA	NA	NA	NA	NA	NA	NA
sermas	boy	8	1811+16kbA>G	m0	10000	119980	22,1	122,5	1,66	1,65	2,41	yes	no	no	no	no	no	1	1	1	1	1	mother	parent 5-7	100	6-13 parents	parents	1,127035663	113,3418569	0,071417887	100,8602471	1,972047868	111,7809958	1,336114015	134,8360622	0,993975904	95,6	100	100	100	100	100	100	100	80,4	100	96,4	100	100
sermas	boy	8	1811+16kbA>G	m0	10000	119980	22,1	122,5	1,66	1,65	2,41	yes	no	no	no	no	no	1	1	1	1	1	patient	child 5-7	100	6-11 interviewer	patient	1,127035663	113,3418569	0,071417887	100,8602471	1,972047868	111,7809958	1,336114015	134,8360622	0,993975904	94,3	95,8	100	100	100	93,8	100	92,9	82,1	100	96,4	100	100
sermas	boy	9	1811+16kbA>G	m+3	10000	126495	23,3	123,5	1,56	1,54	2,18	NA	no	no	no	no	no	1	1	1	1	1	mother	parent 5-7	100	6-13 parents	parents	0,296207138	103,474708	-0,627358769	92,51178178	1,870088939	111,2675836	0,78496591	119,6748878	0,987179487	95,6	100	100	100	100	100	100	100	80,4	100	96,4	100	100
sermas	boy	9	1811+16kbA>G	m+3	10000	126495	23,3	123,5	1,56	1,54	2,18	NA	no	no	no	no	no	1	1	1	1	1	patient	child 5-7	100	6-11 interviewer	patient	0,296207138	103,474708	-0,627358769	92,51178178	1,870088939	111,2675836	0,78496591	119,6748878	0,987179487	92,6	91,7	100	100	100	87,5	100	92,9	78,6	100	92,9	100	100
sermas	girl	7	DF507	m-3	10000	119980	22,1	120,2	1,57	1,58	2,46	NA	NA	NA	NA	NA	NA	3	3	3	3	3	patient	NA	NA	NA	patient	1,684402424	120,2444965	0,628539796	108,0014674	2,242711855	110,678803	1,628817731	139,135863	1,006369427	NA	NA	NA	NA	NA	NA	NA	NA	NA	NA	NA	NA	NA
sermas	girl	7	DF508	m0	10000	129987	23,4	122	1,61	1,61	2,94	yes	no	no	no	no	no	1	1	1	1	1	father	parent 5-7	80	6-13 parents	parents	1,526561943	118,243624	0,525155294	106,6119785	2,122110287	110,263206	2,550531401	161,716855	1	72	41,7	70	58,3	41,7	75	31,2	39,3	82,1	100	96,4	95	87,5
sermas	girl	7	DF508	m0	10000	129987	23,4	122	1,61	1,61	2,94	yes	no	no	no	no	no	1	1	1	1	1	patient	child 5-7	90	6-11 interviewer	patient	1,526561943	118,243624	0,525155294	106,6119785	2,122110287	110,263206	2,550531401	161,716855	1	87,8	83,3	100	83,3	50	100	50	71,4	92,9	100	100	100	100
sermas	girl	7	DF508	m+3	10000	129997	24,5	124	1,7	1,63	2,73	NA	no	no	no	no	no	1	1	1	1	1	mother	parent 5-7	90	6-13 parents	parents	1,281062162	115,2646699	0,648917888	108,1229016	1,13314967	105,9598564	1,914178107	145,8220817	0,958823529	79,4	54,2	55	91,7	100	100	50	50	85,7	100	100	70	100
sermas	girl	7	DF508	m+3	10000	129997	24,5	124	1,7	1,63	2,73	NA	no	no	no	no	no	1	1	1	1	1	patient	child 5-7	100	6-11 interviewer	patient	1,281062162	115,2646699	0,648917888	108,1229016	1,13314967	105,9598564	1,914178107	145,8220817	0,958823529	67,6	58,3	70	50	50	62,5	50	42,9	75	100	100	60	50
sermas	girl	7	G85E	m-3	10000	99988	22,2	120	1,5	1,51	2,25	NA	NA	NA	NA	NA	NA	3	3	3	3	3	patient	NA	NA	NA	patient	1,255602456	115,0888373	0,264728475	103,3394144	2,252210439	110,7537479	1,138487689	127,1276197	1,006666667	NA	NA	NA	NA	NA	NA	NA	NA	NA	NA	NA	NA	NA
sermas	girl	7	G85E	m0	10000	129983	23,1	121	1,48	1,49	2,13	yes	no	no	no	no	no	1	1	1	1	1	mother	parent 5-7	100	6-13 parents	parents	0,931050953	111,1508066	-0,027900828	99,65221169	2,283075879	110,9423038	0,767501576	118,1175275	1,006756757	96,6	100	100	100	100	93,8	100	100	94,6	100	100	80	87,5
sermas	girl	7	G85E	m0	10000	129983	23,1	121	1,48	1,49	2,13	yes	no	no	no	no	no	1	1	1	1	1	patient	child 5-7	100	6-11 interviewer	patient	0,931050953	111,1508066	-0,027900828	99,65221169	2,283075879	110,9423038	0,767501576	118,1175275	1,006756757	93,2	100	100	100	100	87,5	87,5	92,9	92,9	100	100	60	100
sermas	girl	7	G85E	m+3	10000	119991	23,5	123	1,57	1,51	2,08	NA	no	no	no	no	no	1	1	1	1	1	mother	parent 5-7	100	6-13 parents	parents	0,704193512	108,4089246	0,120094494	101,4889552	1,183822075	106,2156242	0,50780241	111,8936839	0,961783439	94,6	100	100	100	100	100	100	92,9	83,9	87,5	96,4	85	100
sermas	girl	7	G85E	m+3	10000	119991	23,5	123	1,57	1,51	2,08	NA	no	no	no	no	no	1	1	1	1	1	patient	child 5-7	100	6-11 interviewer	patient	0,704193512	108,4089246	0,120094494	101,4889552	1,183822075	106,2156242	0,50780241	111,8936839	0,961783439	93,2	100	100	91,7	83,3	100	100	100	96,4	100	92,9	40	100
sermas	boy	7	G542X	m-3	10000	165176,1	22,3	118	1,22	1,21	2,97	NA	NA	NA	NA	NA	NA	3	3	3	3	3	patient	NA	NA	NA	patient	-0,672378876	91,62376647	-1,424304888	82,36933031	1,799835894	110,6172317	2,705883358	179,1314387	0,991803279	NA	NA	NA	NA	NA	NA	NA	NA	NA	NA	NA	NA	NA
sermas	boy	7	G542X	m0	10000	166657,5	22,5	118	1,16	1,18	2,22	yes	no	no	no	no	no	1	1	1	1	1	mother	parent 5-7	90	6-13 parents	parents	-0,882147264	89,09494095	-1,786160442	78,08238638	2,355941939	113,5210206	1,263342994	133,7948094	1,017241379	80,7	91,7	100	100	100	93,8	100	57,1	73,2	87,5	85,7	85	100
sermas	boy	7	G542X	m0	10000	166657,5	22,5	118	1,16	1,18	2,22	yes	no	no	no	no	no	1	1	1	1	1	patient	child 5-7	100	6-11 interviewer	patient	-0,882147264	89,09494095	-1,786160442	78,08238638	2,355941939	113,5210206	1,263342994	133,7948094	1,017241379	73	66,7	90	75	66,7	62,5	100	71,4	82,1	100	78,6	60	100
sermas	boy	8	G542X	m+3	10000	165673	23,1	119	1,16	1,16	2	NA	no	no	no	no	no	1	1	1	1	1	mother	parent 5-7	90	6-13 parents	parents	-1,163048626	85,72265577	-1,945617014	76,29369155	2,001502014	111,7921482	0,724182967	118,6303605	1	71,6	70,8	95	100	100	87,5	100	50	69,6	62,5	67,9	55	75
sermas	boy	8	G542X	m+3	10000	165673	23,1	119	1,16	1,16	2	NA	no	no	no	no	no	1	1	1	1	1	patient	child 5-7	80	6-11 interviewer	patient	-1,163048626	85,72265577	-1,945617014	76,29369155	2,001502014	111,7921482	0,724182967	118,6303605	1	75,7	58,3	80	66,7	83,3	100	87,5	64,3	53,6	100	100	100	100
sermas	girl	6	1609delCA	m0	10000	149985	19,8	118,5	1,4	1,32	1,9	yes	no	no	no	no	no	1	1	1	1	1	mother	parent 5-7	90	6-13 parents	parents	0,345151206	104,3005359	0,051222101	100,6701386	0,525496322	102,8414767	0,446540177	110,714686	0,942857143	79,4	83,3	90	95,8	83,3	100	50	89,3	75	100	82,1	75	62,5
sermas	girl	6	1609delCA	m0	10000	149985	19,8	118,5	1,4	1,32	1,9	yes	no	no	no	no	no	1	1	1	1	1	patient	child 5-7	100	6-11 interviewer	patient	0,345151206	104,3005359	0,051222101	100,6701386	0,525496322	102,8414767	0,446540177	110,714686	0,942857143	85,1	100	100	91,7	83,3	100	62,5	78,6	67,9	100	100	80	100
sermas	girl	7	1609delCA	m-3	10000	144995	19,4	117,1	1,43	1,31	1,58	NA	NA	NA	NA	NA	NA	3	3	3	3	3	patient	NA	NA	NA	patient	0,451564745	105,4979172	0,353952323	104,5078066	0,073075918	100,4204953	-0,303757499	92,87623473	0,916083916	NA	NA	NA	NA	NA	NA	NA	NA	NA	NA	NA	NA	NA
sermas	girl	7	1609delCA	m+3	10000	159984	20,3	120,5	1,81	1,53	1,59	NA	no	no	no	no	no	1	1	1	1	1	mother	parent 5-7	90	6-13 parents	parents	1,271013978	115,1882057	1,814106285	123,0714646	-1,038528057	93,10318821	-0,485423702	88,75457722	0,845303867	81,8	100	100	100	91,7	100	75	78,6	60,7	100	85,7	70	100
sermas	girl	7	1609delCA	m+3	10000	159984	20,3	120,5	1,81	1,53	1,59	NA	no	no	no	no	no	1	1	1	1	1	patient	child 5-7	100	6-11 interviewer	patient	1,270698503	115,1835448	1,813862608	123,0662649	-1,038418559	93,10377167	-0,485742762	88,74786225	0,845303867	84,5	100	100	100	83,3	100	75	78,6	71,4	100	92,9	60	100
sermas	girl	7	G542X	m-3	10000	174528	21,6	117,5	1,63	1,28	2,33	NA	NA	NA	NA	NA	NA	3	3	3	3	3	patient	NA	NA	NA	patient	0,135232486	101,6313771	1,367675541	117,305741	-1,82422384	86,26063786	1,455342393	134,6854036	0,785276074	NA	NA	NA	NA	NA	NA	NA	NA	NA	NA	NA	NA	NA
sermas	girl	7	G542X	m0	10000	176952	21,9	119,5	1,42	1,33	1,85	yes	no	no	no	no	no	1	1	1	1	1	mother	parent 5-7	75	6-13 parents	parents	0,12797994	101,5365312	-0,160843193	98,01115413	0,560735515	103,1131986	0,158410538	103,6910006	0,936619718	86,1	66,7	45	95,8	100	100	100	75	87,5	100	96,4	90	100
sermas	girl	7	G542X	m0	10000	176952	21,9	119,5	1,42	1,33	1,85	yes	no	no	no	no	no	1	1	1	1	1	patient	child 5-7	45	6-11 interviewer	patient	0,12797994	101,5365312	-0,160843193	98,01115413	0,560735515	103,1131986	0,158410538	103,6910006	0,936619718	83,1	58,3	80	83,3	100	87,5	100	57,1	96,4	100	100	80	75
sermas	girl	8	G542X	m+3	10000	159997	22,5	120,5	1,49	1,42	1,78	NA	no	no	no	no	no	1	1	1	1	1	mother	parent 5-7	70	6-13 parents	parents	0,522081923	106,2243149	0,051907517	100,6401425	0,936010731	105,0368902	-0,086376921	98,00202797	0,953020134	77	37,5	60	83,3	100	100	100	78,6	80,4	100	92,9	80	25
sermas	girl	8	G542X	m+3	10000	159997	22,5	120,5	1,49	1,42	1,78	NA	no	no	no	no	no	1	1	1	1	1	patient	child 5-7	60	6-11 interviewer	patient	0,522081923	106,2243149	0,051907517	100,6401425	0,936010731	105,0368902	-0,086376921	98,00202797	0,953020134	85,1	66,7	70	75	66,7	87,5	87,5	78,6	100	100	100	100	100
sermas	boy	8	Q890X	m-3	10000	249977	28,7	136	1,94	1,9	2,52	NA	NA	NA	NA	NA	NA	3	3	3	3	3	patient	NA	NA	NA	patient	0,324286229	103,9005659	-0,661146266	91,99164656	2,007227228	111,9122615	0,737258663	118,7513961	0,979381443	NA	NA	NA	NA	NA	NA	NA	NA	NA	NA	NA	NA	NA
sermas	boy	8	Q890X	m0	10000	249998	29,1	136	2,16	1,9	2,14	yes	no	no	no	no	no	1	1	1	1	1	mother	parent 8-12	90	6-13 parents	parents	0,301816117	103,595947	0,173487106	102,0945144	0,083376782	100,5635355	0,019848459	100,4804471	0,87962963	78,7	83,3	90	87,5	100	81,2	100	53,6	78,6	100	60,7	75	75
sermas	boy	8	Q890X	m0	10000	249998	29,1	136	2,16	1,9	2,14	yes	no	no	no	no	no	1	1	1	1	1	patient	child 8-12	100	6-11 interviewer	patient	0,301816117	103,595947	0,173487106	102,0945144	0,083376782	100,5635355	0,019848459	100,4804471	0,87962963	97	95,8	100	95,8	100	87,5	100	100	98,2	100	96,4	90	100
sermas	boy	9	Q890X	m+3	10000	249983	29,5	138	2,14	1,99	2,36	NA	no	no	no	no	no	1	1	1	1	1	mother	parent 8-12	70	6-13 parents	parents	0,391573728	104,6029825	-0,235575908	97,1808798	1,052077525	106,6583026	0,308004882	107,5202853	0,929906542	87,2	66,7	100	83,3	100	100	100	67,9	91,1	100	82,1	90	75
sermas	boy	9	Q890X	m+3	10000	249983	29,5	138	2,14	1,99	2,36	NA	no	no	no	no	no	1	1	1	1	1	patient	child 8-12	85	6-11 interviewer	patient	0,391573728	104,6029825	-0,235575908	97,1808798	1,052077525	106,6583026	0,308004882	107,5202853	0,929906542	93,2	79,2	100	100	100	87,5	100	92,9	100	100	100	65	87,5
sermas	boy	9	CFTR50Kbdel	m-3	10000	179988	26,5	130,5	1,79	1,78	2,38	NA	NA	NA	NA	NA	NA	3	3	3	3	3	patient	NA	NA	NA	patient	0,443242609	105,1076655	-0,660190541	92,19279092	2,248782191	113,2920873	0,729728857	118,0360057	0,994413408	NA	NA	NA	NA	NA	NA	NA	NA	NA	NA	NA	NA	NA
sermas	boy	9	CFTR50Kbdel	m0	10000	199994	27,7	132	2,01	1,82	2,05	yes	no	no	no	no	no	1	1	1	1	1	mother	parent 8-12	90	6-13 parents	parents	0,376373328	104,2979365	0,015392759	100,1814955	0,53276164	103,4822426	-0,035210615	99,17243131	0,905472637	97,6	95,8	100	100	100	100	100	96,4	100	100	100	100	100
sermas	boy	9	CFTR50Kbdel	m0	10000	199994	27,7	132	2,01	1,82	2,05	yes	no	no	no	no	no	1	1	1	1	1	patient	child 8-12	80	6-11 interviewer	patient	0,376373328	104,2979365	0,015392759	100,1814955	0,53276164	103,4822426	-0,035210615	99,17243131	0,905472637	95,9	83,3	100	100	100	100	100	92,9	100	100	100	100	100
sermas	boy	9	CFTR50Kbdel	m+3	10000	139992	28,5	132	1,89	1,89	2,59	NA	no	no	no	no	no	1	1	1	1	1	mother	parent 8-12	70	6-13 parents	parents	0,681028504	107,692808	-0,546275552	93,60593931	2,473482557	114,4542163	0,985665322	124,3976523	1	86,1	54,2	75	100	100	81,2	93,8	67,9	94,6	100	92,9	100	50
sermas	boy	9	CFTR50Kbdel	m+3	10000	139992	28,5	132	1,89	1,89	2,59	NA	no	no	no	no	no	1	1	1	1	1	patient	child 8-12	80	6-11 interviewer	patient	0,681028504	107,692808	-0,546275552	93,60593931	2,473482557	114,4542163	0,985665322	124,3976523	1	95,6	66,7	100	100	100	75	100	100	100	100	100	100	100
sermas	girl	9	G542X	m-3	10000	149986,2	27,3	130	1,53	1,22	1,18	NA	NA	NA	NA	NA	NA	3	3	3	3	3	patient	NA	NA	NA	patient	-1,964836859	76,37708891	-1,227536305	85,42518974	-1,550733245	88,75178219	-2,027610271	55,89018945	0,797385621	NA	NA	NA	NA	NA	NA	NA	NA	NA	NA	NA	NA	NA
sermas	girl	9	G542X	m0	10000	149978,4	27,6	130	1,26	1,12	1,46	yes	no	no	no	no	no	1	1	1	1	1	mother	parent 8-12	80	6-13 parents	parents	-2,502995636	69,79568416	-2,578057232	69,99837569	-0,164824196	98,99724801	-1,437061957	68,42738119	0,888888889	80,1	95,8	95	100	100	87,5	75	50	69,6	100	75	100	100
sermas	girl	9	G542X	m0	10000	149978,4	27,6	130	1,26	1,12	1,46	yes	no	no	no	no	no	1	1	1	1	1	patient	child 8-12	70	6-11 interviewer	patient	-2,502995636	69,79568416	-2,578057232	69,99837569	-0,164824196	98,99724801	-1,437061957	68,42738119	0,888888889	82,8	87,5	95	100	100	62,5	75	64,3	69,6	100	92,9	100	100
sermas	girl	9	G542X	m+3	10000	169989	28,2	130	1,35	1,25	1,87	NA	no	no	no	no	no	1	1	1	1	1	mother	parent 8-12	80	6-13 parents	parents	-1,881040464	77,51198122	-2,179090317	74,59955908	0,561981448	103,1889505	-0,596388513	86,70361458	0,925925926	89,5	95,8	85	95,8	91,7	93,8	87,5	82,1	87,5	87,5	96,4	100	100
sermas	girl	9	G542X	m+3	10000	169989	28,2	130	1,35	1,25	1,87	NA	no	no	no	no	no	1	1	1	1	1	patient	child 8-12	100	6-11 interviewer	patient	-1,881040464	77,51198122	-2,179090317	74,59955908	0,561981448	103,1889505	-0,596388513	86,70361458	0,925925926	86,1	79,2	100	91,7	100	68,8	81,2	57,1	91,1	87,5	92,9	100	100
sermas	girl	11	DF508	m-3	10000	189972,8	29,6	138,4	1,72	1,35	1,13	NA	NA	NA	NA	NA	NA	3	3	3	3	3	patient	NA	NA	NA	patient	-2,691242329	67,80248617	-2,003733315	76,82322635	-1,646242011	87,86167541	-2,85882376	42,3958724	0,784883721	NA	NA	NA	NA	NA	NA	NA	NA	NA	NA	NA	NA	NA
sermas	girl	11	DF508	m0	10000	204092,4	31,8	138,5	1,77	1,41	1,38	yes	no	no	no	no	no	1	1	1	1	1	father	parent 8-12	90	6-13 parents	parents	-2,501623829	70,13834527	-1,861646307	78,41334551	-1,508948091	89,07886522	-2,391122959	51,20673277	0,796610169	NA	95,8	95	58,3	75	100	100	100	87,5	100	100	NA	75
sermas	girl	11	DF508	m0	10000	204092,4	31,8	138,5	1,77	1,41	1,38	yes	no	no	no	no	no	1	1	1	1	1	patient	child 8-12	100	6-11 interviewer	patient	-2,501623829	70,13834527	-1,861646307	78,41334551	-1,508948091	89,07886522	-2,391122959	51,20673277	0,796610169	95,3	100	100	70,8	83,3	100	100	100	91,1	100	100	100	100
sermas	girl	12	DF508	m+3	10000	189991	31,3	140	1,84	1,64	2,12	NA	no	no	no	no	no	1	1	1	1	1	father	parent 8-12	90	6-13 parents	parents	-1,770230786	79,04078088	-1,808382323	78,99637179	-0,056957145	99,64998864	-1,103250151	76,67854124	0,891304348	96,6	91,7	100	100	100	100	100	100	98,2	100	100	100	100
sermas	girl	12	DF508	m+3	10000	189991	31,3	140	1,84	1,64	2,12	NA	no	no	no	no	no	1	1	1	1	1	patient	child 8-12	100	6-11 interviewer	patient	-1,770230786	79,04078088	-1,808382323	78,99637179	-0,056957145	99,64998864	-1,103250151	76,67854124	0,891304348	96,6	83,3	95	95,8	100	100	100	100	100	100	100	100	100
sermas	boy	12	R1162X	m-3	10000	299986,2	43,8	151,5	3,4	2,9	3,16	NA	NA	NA	NA	NA	NA	3	3	3	3	3	patient	NA	NA	NA	patient	1,190796728	113,6472002	1,210620153	113,9180585	-0,114190567	99,22124723	0,312024811	107,1612866	0,852941176	NA	NA	NA	NA	NA	NA	NA	NA	NA	NA	NA	NA	NA
sermas	boy	12	R1162X	m0	10000	299970	45	1,55	3,2	2,77	3,11	yes	no	no	no	no	no	1	1	1	1	1	mother	parent 8-12	80	6-13 parents	parents	0,211182981	102,4452892	0,081717645	100,9364083	0,133143969	100,8971375	0,018195155	100,4104031	0,865625	92,9	70,8	80	100	100	87,5	100	85,7	94,6	100	100	100	100
sermas	boy	12	R1162X	m0	10000	299970	45	1,55	3,2	2,77	3,11	yes	no	no	no	no	no	1	1	1	1	1	patient	child 8-12	75	12-13 interviewer	patient	0,211182981	102,4452892	0,081717645	100,9364083	0,133143969	100,8971375	0,018195155	100,4104031	0,865625	NA	79,2	NA	83,3	100	87,5	93,8	67,9	92,9	100	85,7	100	100
sermas	boy	13	R1162X	m+3	25000	299985	47,7	156,5	3,54	2,96	3,16	NA	no	no	no	no	no	1	1	1	1	1	mother	parent 8-12	100	6-13 parents	parents	0,507624514	105,9099286	0,711154929	108,1647273	-0,378293585	97,35817862	-0,055516392	98,75431544	0,836158192	87,5	79,2	90	100	100	87,5	87,5	67,9	92,9	100	89,3	90	75
sermas	boy	13	R1162X	m+3	25000	299985	47,7	156,5	3,54	2,96	3,16	NA	no	no	no	no	no	1	1	1	1	1	patient	child 8-12	100	12-13 interviewer	patient	0,507624514	105,9099286	0,711154929	108,1647273	-0,378293585	97,35817862	-0,055516392	98,75431544	0,836158192	88,5	87,5	100	100	100	81,2	93,8	53,6	91,1	100	96,4	95	100
sermas	boy	12	DF508	m-3	10000	235603,7	41,9	152	3,32	2,79	2,89	NA	NA	NA	NA	NA	NA	3	3	3	3	3	patient	NA	NA	NA	patient	0,688119522	107,9374201	0,862955775	109,911079	-0,334195692	97,68455797	-0,148888776	96,67267665	0,840361446	NA	NA	NA	NA	NA	NA	NA	NA	NA	NA	NA	NA	NA
sermas	boy	13	DF508	m0	10000	229992,1	43,9	153	3,53	2,79	2,98	yes	no	no	no	no	no	1	1	1	1	1	mother	parent 8-12	80	6-13 parents	parents	0,467503963	105,4298088	1,241902217	114,2786935	-1,120997627	91,78473519	-0,118564586	97,34812265	0,790368272	79,4	100	100	37,5	100	87,5	100	71,4	80,4	100	89,3	95	100
sermas	boy	13	DF508	m0	10000	229992,1	43,9	153	3,53	2,79	2,98	yes	no	no	no	no	no	1	1	1	1	1	patient	child 8-12	85	12-13 interviewer	patient	0,467503963	105,4298088	1,241902217	114,2786935	-1,120997627	91,78473519	-0,118564586	97,34812265	0,790368272	77,4	95,8	95	33,3	100	75	100	60,7	76,8	100	85,7	75	100
sermas	boy	13	DF508	m+3	10000	469976	45,4	157,5	3,62	3,09	3,34	NA	no	no	no	no	no	1	1	1	1	1	mother	parent 8-12	80	6-13 parents	parents	0,711949971	108,307467	0,73172309	108,402399	-0,094210955	99,35183662	0,104927005	102,3748448	0,85359116	95,3	100	100	100	100	100	100	100	85,7	100	100	100	100
sermas	boy	13	DF508	m+3	10000	469976	45,4	157,5	3,62	3,09	3,34	NA	no	no	no	no	no	1	1	1	1	1	patient	child 8-12	90	12-13 interviewer	patient	0,711949971	108,307467	0,73172309	108,402399	-0,094210955	99,35183662	0,104927005	102,3748448	0,85359116	86,1	75	100	0	100	100	100	100	89,3	100	100	100	100
sermas	girl	14	G542X	m-3	10000	209764	45,8	154	2,57	2,41	3,45	NA	NA	NA	NA	NA	NA	3	3	3	3	3	patient	NA	NA	NA	patient	-1,134740892	86,64517075	-1,46308259	82,67681454	0,74277768	104,3723576	-0,026032732	99,4437849	0,937743191	NA	NA	NA	NA	NA	NA	NA	NA	NA	NA	NA	NA	NA
sermas	girl	14	G542X	m0	10000	229968	48	155	2,65	2,45	3,09	yes	no	no	no	no	no	1	1	1	1	1	father	parent 13-18	80	nc too young/too old	parents	-1,174932105	86,16687327	-1,397325467	83,41313283	0,475268491	102,868086	-0,590431243	87,59784234	0,924528302	81,8	62,5	100	100	100	81,2	100	71,4	58,9	100	92,9	100	75
sermas	girl	14	G542X	m0	10000	229968	48	155	2,65	2,45	3,09	yes	no	no	no	no	no	1	1	1	1	1	patient	child 13-18	100	14 and older	patient	-1,174932105	86,16687327	-1,397325467	83,41313283	0,475268491	102,868086	-0,590431243	87,59784234	0,924528302	NA	62,5	100	100	100	87,5	100	75	NA	100	100	100	100
sermas	girl	15	G542X	m+3	10000	229971	46,6	155,5	2,86	2,67	3,83	NA	no	no	no	no	no	1	1	1	1	1	father	parent 13-18	80	nc too young/too old	parents	-0,635024339	92,56320881	-0,939163259	88,77360818	0,640245545	103,8250892	0,341296009	107,3507437	0,933566434	74,3	75	75	75	100	100	56,2	50	48,2	100	100	100	100
sermas	girl	15	G542X	m+3	10000	229971	46,6	155,5	2,86	2,67	3,83	NA	no	no	no	no	no	1	1	1	1	1	patient	child 13-18	80	14 and older	patient	-0,635024339	92,56320881	-0,939163259	88,77360818	0,640245545	103,8250892	0,341296009	107,3507437	0,933566434	87,8	87,5	100	100	100	100	100	78,6	75	100	100	100	50
sermas	boy	16	DF508	m-3	10000	326397,6	55,2	168	4,2	3,55	3,44	NA	NA	NA	NA	NA	NA	3	3	3	3	3	patient	NA	NA	NA	patient	-0,609887244	92,72686065	-0,434507622	95,0013374	-0,378290362	97,18421221	-0,944849916	79,73342038	0,845238095	NA	NA	NA	NA	NA	NA	NA	NA	NA	NA	NA	NA	NA
sermas	boy	16	DF508	m0	10000	326397,6	55,2	168	4,33	3,73	3,96	yes	no	no	no	no	no	1	1	1	1	1	mother	parent 13-18	85	nc too young/too old	parents	-0,274691507	96,74134392	-0,237319963	97,26747907	-0,135231996	99,00494412	-0,400341784	91,12196592	0,861431871	75	79,2	65	100	100	81,2	62,5	46,4	67,9	100	67,9	85	50
sermas	boy	16	DF508	m0	10000	326397,6	55,2	168	4,33	3,73	3,96	yes	no	no	no	no	no	1	1	1	1	1	patient	child 13-18	85	14 and older	patient	-0,274691507	96,74134392	-0,237319963	97,26747907	-0,135231996	99,00494412	-0,400341784	91,12196592	0,861431871	82,8	79,2	80	87,5	100	93,8	87,5	67,9	73,2	100	82,1	90	75
sermas	boy	17	DF508	m+3	10000	319976	57,2	167,5	4,48	3,42	2,75	NA	no	no	no	no	no	1	1	1	1	1	mother	parent 13-18	80	nc too young/too old	parents	-0,960502328	88,5840101	0,048522077	100,5593281	-1,522988691	87,66578758	-1,811310619	63,0810173	0,763392857	75	79,2	65	100	100	81,2	62,5	46,4	67,9	100	67,9	85	50
sermas	boy	17	DF508	m+3	10000	319976	57,2	167,5	4,48	3,42	2,75	NA	no	no	no	no	no	1	1	1	1	1	patient	child 13-18	50	14 and older	patient	-0,960502328	88,5840101	0,048522077	100,5593281	-1,522988691	87,66578758	-1,811310619	63,0810173	0,763392857	73	50	55	100	100	75	56,2	50	66,1	100	64,3	85	100
sermas	boy	17	G542X	m-3	10000	281131,5	50,7	163,5	3,45	2,62	3,91	NA	NA	NA	NA	NA	NA	3	3	3	3	3	patient	NA	NA	NA	patient	-2,443976906	70,74964262	-1,650466807	81,06887278	-1,603847469	86,85661908	-0,34574995	92,27626763	0,75942029	NA	NA	NA	NA	NA	NA	NA	NA	NA	NA	NA	NA	NA
sermas	boy	17	G542X	m0	10000	355037,2	51,8	164	3,51	2,28	3,91	yes	no	no	no	no	no	1	1	1	1	1	father	parent 13-18	65	nc too young/too old	parents	-3,267450601	60,72739111	-1,634208654	81,249389	-2,806705946	74,33825614	-0,397051404	91,13969544	0,64957265	NA	NA	100	100	100	93,8	100	64,3	80,4	100	96,4	90	75
sermas	boy	17	G542X	m0	10000	355037,2	51,8	164	3,51	2,28	3,91	yes	no	no	no	no	no	1	1	1	1	1	patient	child 13-18	65	14 and older	patient	-3,267450601	60,72739111	-1,634208654	81,249389	-2,806705946	74,33825614	-0,397051404	91,13969544	0,64957265	91,2	100	100	100	100	93,8	100	100	82,1	100	100	100	100
sermas	boy	18	G542X	m+3	10000	365318	53,3	166	3,7	2,88	4,02	NA	no	no	no	no	no	1	1	1	1	1	father	parent 13-18	90	nc too young/too old	parents	-2,165828891	74,33478703	-1,502091671	82,75455005	-1,328977188	89,26802722	-0,38563263	91,37648439	0,778378378	87,2	95,8	100	100	100	87,5	100	67,9	82,1	100	89,3	100	87,5
sermas	boy	18	G542X	m+3	10000	365318	53,3	166	3,7	2,88	4,02	NA	no	no	no	no	no	1	1	1	1	1	patient	child 13-18	90	14 and older	patient	-2,165828891	74,33478703	-1,502091671	82,75455005	-1,328977188	89,26802722	-0,38563263	91,37648439	0,778378378	83,4	79,2	100	50	100	75	100	75	85,7	100	100	100	100
sermas	boy	17	CFTR50Kbdel	m-3	10000	289976	62,2	174	4,16	3,09	2,31	NA	NA	NA	NA	NA	NA	3	3	3	3	3	patient	NA	NA	NA	patient	-2,304908536	72,49185352	-1,403374754	83,88813881	-1,715282688	85,80414371	-2,635626422	48,94641885	0,742788462	NA	NA	NA	NA	NA	NA	NA	NA	NA	NA	NA	NA	NA
sermas	boy	18	CFTR50Kbdel	m+3	10000	284976	62,1	175	4,04	2,94	2,05	NA	no	no	no	no	no	1	1	1	1	1	mother	parent 13-18	60	nc too young/too old	parents	-2,723329889	67,53632866	-1,777817456	79,60863942	-1,880855069	84,16090065	-3,036711102	42,64938592	0,727722772	84,8	79,2	90	66,7	66,7	87,5	100	85,7	80,4	100	96,4	95	87,5
sermas	boy	18	CFTR50Kbdel	m+3	10000	284976	62,1	175	4,04	2,94	2,05	NA	no	no	no	no	no	1	1	1	1	1	patient	child 13-18	90	14 and older	patient	-2,723329889	67,53632866	-1,777817456	79,60863942	-1,880855069	84,16090065	-3,036711102	42,64938592	0,727722772	85,1	79,2	90	66,7	66,7	87,5	100	85,7	80,4	100	96,4	100	87,5
sermas	boy	18	CFTR50Kbdel	m0	10000	279962	62,8	175	3,9	2,75	1,83	yes	no	no	no	no	no	1	1	1	1	1	mother	parent 13-18	60	nc too young/too old	parents	-3,186184673	62,25710331	-2,135121853	75,52579796	-2,118092516	81,66694787	-3,369990509	37,53200022	0,705128205	84,5	83,3	85	62,5	66,7	81,2	100	85,7	82,1	100	96,4	95	87,5
sermas	boy	18	CFTR50Kbdel	m0	10000	279962	62,8	175	3,9	2,75	1,83	yes	no	no	no	no	no	1	1	1	1	1	patient	child 13-18	40	14 and older	patient	-3,186487363	62,25465754	-2,135443704	75,52209078	-2,11800367	81,66747554	-3,370012343	37,53068862	0,705128205	85,5	79,2	95	70,8	66,7	81,2	100	92,9	78,6	100	96,4	100	87,5
sermas	girl	18	H1194	m+3	10000	262850	45,5	153	1,97	1,51	0,81	NA	no	no	no	no	no	1	1	1	1	1	mother	parent 13-18	40	nc too young/too old	parents	-3,967683596	51,66146257	-3,380608521	60,10220316	-1,827381222	85,4546553	-4,351210639	22,3046079	0,766497462	63,2	58,3	60	58,3	100	50	50	50	66,1	100	92,9	80	75
sermas	girl	18	H1194	m+3	10000	262850	45,5	153	1,97	1,51	0,81	NA	no	no	no	no	no	1	1	1	1	1	patient	child 13-18	60	14 and older	patient	-3,967683596	51,66146257	-3,380608521	60,10220316	-1,827381222	85,4546553	-4,351210639	22,3046079	0,766497462	79,1	70,8	70	100	100	68,8	81,2	60,7	82,1	100	89,3	95	87,5
sermas	girl	19	H1194	m-3	10000	199530	45	153	2,62	1,81	1,19	NA	NA	NA	NA	NA	NA	3	3	3	3	3	patient	NA	NA	NA	patient	-3,163950768	61,86539911	-1,677044224	79,73448054	-2,56775936	77,1268437	-3,630271185	32,76498542	0,690839695	NA	NA	NA	NA	NA	NA	NA	NA	NA	NA	NA	NA	NA
sermas	girl	19	H1194	m0	10000	259965	45	153	2,67	1,74	1,07	yes	no	no	no	no	no	1	1	1	1	1	mother	parent 13-18	NA	nc too young/too old	parents	-3,355157098	59,45108004	-1,555505114	81,16182414	-2,879960605	72,81052318	-3,851637248	29,46467273	0,651685393	NA	NA	60	83,3	100	75	50	50	82,1	100	89,3	NA	75
sermas	girl	19	H1194	m0	10000	259965	45	153	2,67	1,74	1,07	yes	no	no	no	no	no	1	1	1	1	1	patient	child 13-18	63	14 and older	patient	-3,355157098	59,45108004	-1,555505114	81,16182414	-2,879960605	72,81052318	-3,851637248	29,46467273	0,651685393	NA	66,7	85	100	91,7	68,8	87,5	NA	76,8	100	92,9	90	50
sermas	boy	10	DF508	m-3	10000	249995,2	36,4	140	2,48	2,24	2,42	NA	NA	NA	NA	NA	NA	3	3	3	3	3	patient	NA	NA	NA	patient	0,935016631	110,4113527	0,429205406	104,9832594	0,717310404	104,6062941	0,129971718	103,0217739	0,903225806	NA	NA	NA	NA	NA	NA	NA	NA	NA	NA	NA	NA	NA
sermas	boy	10	DF508	m0	10000	239998,5	40,1	140,5	2,34	2,19	2,43	yes	no	no	no	no	no	1	1	1	1	1	father	parent 8-12	85	6-13 parents	parents	0,591064482	106,5847873	-0,194345292	97,75402365	1,371380601	108,4813551	0,08575497	101,980876	0,935897436	82,8	62,5	100	79,2	100	100	100	64,3	85,7	100	85,7	95	25
sermas	boy	10	DF508	m0	10000	239998,5	40,1	140,5	2,34	2,19	2,43	yes	no	no	no	no	no	1	1	1	1	1	patient	child 8-12	75	6-11 interviewer	patient	0,591064482	106,5847873	-0,194345292	97,75402365	1,371380601	108,4813551	0,08575497	101,980876	0,935897436	80,7	33,3	100	87,5	100	87,5	93,8	67,9	96,4	100	78,6	60	87,5
sermas	boy	11	DF508	m+3	10000	282112	41,9	143	2,25	2,26	3,06	NA	no	no	no	no	no	1	1	1	1	1	father	parent 8-12	90	6-13 parents	parents	0,469425673	105,2357195	-0,898913635	89,65946753	2,921630595	116,7494742	0,972272629	123,5097301	1,004444444	82,4	58,3	100	100	100	87,5	100	46,4	78,6	100	89,3	100	50
sermas	boy	11	DF508	m+3	10000	282112	41,9	143	2,25	2,26	3,06	NA	no	no	no	no	no	1	1	1	1	1	patient	child 8-12	90	6-11 interviewer	patient	0,469425673	105,2357195	-0,898913635	89,65946753	2,921630595	116,7494742	0,972272629	123,5097301	1,004444444	80,7	70,8	100	100	100	68,8	100	42,9	80,4	100	92,9	60	50
sermas	boy	2	R158X	m-3	5000	67023,6	11,85	88,5	NA	NA	NA	NA	NA	NA	NA	NA	NA	3	3	3	3	3	patient	NA	NA	NA	patient	NA	NA	NA	NA	NA	NA	NA	NA	NA	NA	NA	NA	NA	NA	NA	NA	NA	NA	NA	NA	NA	NA
sermas	boy	2	R158X	m0	5000	67490,4	12,2	90,5	NA	NA	NA	yes	no	no	no	no	no	1	1	1	1	1	father	parent 2-4	70	NA	parents	NA	NA	NA	NA	NA	NA	NA	NA	NA	97,6	100	100	91,7	83,3	100	100	100	96,4	100	100	100	100
sermas	boy	2	R158X	m+3	5000	79997	12,6	92	NA	NA	NA	yes	no	no	no	no	no	1	1	1	1	1	father	parent 2-4	80	NA	parents	NA	NA	NA	NA	NA	NA	NA	NA	NA	97,6	100	100	100	91,7	93,8	93,8	100	92,9	100	100	100	100
sermas	girl	3	DF508	m-3	5000	100000	12,5	89,5	NA	NA	NA	NA	NA	NA	NA	NA	NA	3	3	3	3	3	patient	NA	NA	NA	patient	NA	NA	NA	NA	NA	NA	NA	NA	NA	NA	NA	NA	NA	NA	NA	NA	NA	NA	NA	NA	NA	NA
sermas	girl	3	DF508	m0	5000	104988	13	89,5	NA	NA	NA	yes	no	no	no	no	no	1	1	1	1	1	mother	parent 2-4	40	NA	parents	NA	NA	NA	NA	NA	NA	NA	NA	NA	55,7	25	20	100	100	93,8	87,5	10,7	53,6	50	57,1	15	0
sermas	girl	3	DF508	m+3	5000	109999	13,8	93	NA	NA	NA	NA	no	no	no	no	no	1	1	1	1	1	mother	parent 2-4	50	NA	parents	NA	NA	NA	NA	NA	NA	NA	NA	NA	53,7	37,5	55	83,3	75	68,8	75	35,7	46,4	50	25	35	75
sermas	girl	2	DF508	m-3	5000	29989,2	13,4	93	NA	NA	NA	NA	NA	NA	NA	NA	NA	3	3	3	3	3	patient	NA	NA	NA	patient	NA	NA	NA	NA	NA	NA	NA	NA	NA	NA	NA	NA	NA	NA	NA	NA	NA	NA	NA	NA	NA	NA
sermas	girl	3	DF508	m0	5000	109987,2	13,4	94,4	NA	NA	NA	yes	no	no	no	no	no	1	1	1	1	1	mother	parent 2-4	80	NA	parents	NA	NA	NA	NA	NA	NA	NA	NA	NA	89,9	100	100	100	75	100	56,2	53,6	92,9	100	100	100	100
sermas	girl	3	DF508	m+3	5000	32494	14,5	97,5	NA	NA	NA	NA	no	no	no	no	no	1	1	1	1	1	mother	parent 2-4	90	NA	parents	NA	NA	NA	NA	NA	NA	NA	NA	NA	88,5	100	100	87,5	91,7	100	50	67,9	85,7	100	100	100	100
sermas	girl	7	DF508	m-3	10000	134984	18,8	113,8	0,73	0,63	1,28	NA	NA	NA	NA	NA	NA	3	3	3	3	3	patient	NA	NA	NA	patient	-3,75853008	51,92465554	-3,689380835	54,07495401	-0,632765253	95,51950553	-0,748275594	81,90096351	0,863013699	NA	NA	NA	NA	NA	NA	NA	NA	NA	NA	NA	NA	NA
sermas	girl	6	DF508	m0	10000	154487	18,8	115	0,67	0,63	0,73	yes	no	no	no	no	no	1	1	1	1	1	mother	parent 5-7	70	6-13 parents	parents	-3,665786822	52,86493416	-4,018031891	51,19943004	0,495397599	102,7159909	-2,456463167	44,19586267	0,940298507	75	58,3	80	66,7	75	87,5	93,8	46,4	67,9	100	67,9	100	62,5
sermas	girl	6	DF508	m0	10000	154487	18,8	115	0,67	0,63	0,73	yes	no	no	no	no	no	1	1	1	1	1	patient	child 5-7	100	6-11 interviewer	patient	-3,665399887	52,86621273	-4,017418904	51,20140604	0,495010776	102,7138235	-2,456204326	44,19736382	0,940298507	64,2	66,7	80	50	66,7	75	50	14,3	64,3	100	42,9	90	50
sermas	girl	7	DF508	m+3	10000	155811	18,9	117	0,66	0,64	0,74	NA	no	no	no	no	no	1	1	1	1	1	mother	parent 5-7	70	6-13 parents	parents	-3,99135552	49,43229387	-4,446221298	45,53115934	1,312565937	107,9788226	-2,610881134	45,27881667	0,96969697	74,7	58,3	60	62,5	75	81,2	87,5	50	71,4	100	82,1	100	50
sermas	girl	7	DF508	m+3	10000	155811	18,9	117	0,66	0,64	0,74	NA	no	no	no	no	no	1	1	1	1	1	patient	child 5-7	100	6-11 interviewer	patient	-3,99135552	49,43229387	-4,446221298	45,53115934	1,312565937	107,9788226	-2,610881134	45,27881667	0,96969697	70,9	58,3	40	75	100	62,5	75	42,9	60,7	100	71,4	90	100
sermas	girl	2	R334W	m-3	5000	104990	12,4	90,5	NA	NA	NA	NA	no	no	no	no	NA	3	3	3	3	3	patient	NA	NA	NA	patient	NA	NA	NA	NA	NA	NA	NA	NA	NA	NA	NA	NA	NA	NA	NA	NA	NA	NA	NA	NA	NA	NA
sermas	girl	2	R334W	m0	5000	104992	13,2	93	NA	NA	NA	yes	no	no	no	no	no	1	1	1	1	1	parents	parent 2-4	100	NA	parents	NA	NA	NA	NA	NA	NA	NA	NA	NA	94,3	100	100	100	100	100	50	92,9	87,5	100	100	100	100
sermas	girl	3	R334W	m+3	5000	103402	13	95,5	NA	NA	NA	NA	no	no	no	no	no	1	1	1	1	1	parents	parent 2-4	100	NA	parents	NA	NA	NA	NA	NA	NA	NA	NA	NA	95,3	100	100	66,7	100	100	100	100	91,1	100	100	100	100
sermas	boy	15	R1162X	m-3	10000	149994	53,8	176	4,9	3,95	3,83	NA	NA	NA	NA	NA	NA	3	3	3	3	3	patient	NA	NA	NA	patient	-0,182688747	97,80756575	0,314199032	103,6161004	-0,819871651	93,85291762	-0,624236926	86,42516425	0,806122449	NA	NA	NA	NA	NA	NA	NA	NA	NA	NA	NA	NA	NA
sermas	boy	15	R1162X	m0	10000	239965	58,7	177,5	4,81	4,12	4,47	yes	no	no	no	no	no	1	1	1	1	1	mother	parent 13-18	90	nc too young/too old	parents	-0,1001684	98,79988319	-0,128624873	98,52087107	-0,042471335	99,69493909	-0,086847058	98,04982272	0,856548857	87,8	75	85	91,7	100	93,8	100	82,1	87,5	100	89,3	80	50
sermas	boy	15	R1162X	m0	10000	239965	58,7	177,5	4,81	4,12	4,47	yes	no	no	no	no	no	1	1	1	1	1	patient	child 13-18	80	14 and older	patient	-0,0991672	98,81186613	-0,127706291	98,53143702	-0,042285689	99,6962912	-0,086293521	98,06221506	0,856548857	98	83,3	100	100	100	100	100	96,4	100	100	100	100	100
sermas	boy	16	R1162X	m+3	10000	2394570	57	177,5	4,67	3,7	3,43	NA	no	no	no	no	no	1	1	1	1	1	mother	parent 13-18	80	nc too young/too old	parents	-1,030842395	87,58786599	-0,473304161	94,56033199	-1,02966658	92,08540174	-1,225494839	74,23078618	0,792291221	85,8	75	80	91,7	100	81,2	93,8	78,6	87,5	100	89,3	80	75
sermas	boy	16	R1162X	m+3	10000	2394570	57	177,5	4,67	3,7	3,43	NA	no	no	no	no	no	1	1	1	1	1	patient	child 13-18	80	14 and older	patient	-1,029991984	87,59789923	-0,472450659	94,57014991	-1,029586025	92,08644496	-1,225060688	74,23954991	0,792291221	96,6	75	95	100	100	100	100	92,9	100	100	100	100	100
hu la fe	girl	6	DQ890X	m-3	10000	110000	21,5	116,5	1,44	1,25	1,42	NA	NA	NA	NA	NA	NA	NA	NA	NA	NA	NA	patient	NA	NA	NA	patient	0,180833972	102,236874	0,553346021	107,1946291	-0,820597791	94,78552305	-0,652910016	84,62535233	0,868055556	NA	NA	NA	NA	NA	NA	NA	NA	NA	NA	NA	NA	NA
hu la fe	girl	6	DQ890X	m0	10000	120000	21,8	119,4	1,1	0,89	0,78	yes	no	no	no	no	NA	NA	NA	NA	NA	NA	mother	parent 5-7	80	nc too young/too old	parents	-2,460064992	68,93671432	-1,826354488	77,15994033	-1,57034193	88,77336699	-2,43314404	44,76745709	0,809090909	80,7	50	80	75	100	87,5	100	67,9	85,7	100	96,4	85	62,5
hu la fe	girl	6	DQ890X	m0	10000	120000	21,8	119,4	1,1	0,89	0,78	yes	no	no	no	no	NA	NA	NA	NA	NA	NA	patient	child 5-7	NA	nc too young/too old	patient	-2,460064992	68,93671432	-1,826354488	77,15994033	-1,57034193	88,77336699	-2,43314404	44,76745709	0,809090909	80,4	83,3	90	75	100	87,5	100	75	85,7	100	92,9	75	50
hu la fe	girl	7	DQ890X	m+3	10000	120000	23,5	121	1,43	1,24	1,73	yes	no	no	no	no	no	1	1	1	1	1	mother	parent 5-7	100	nc too young/too old	parents	-0,565416601	93,06434598	-0,244107103	96,92103488	-0,722253611	95,43003229	-0,129402759	96,96210882	0,867132867	79,7	50	75	70,8	100	87,5	100	67,9	87,5	100	92,9	85	50
hu la fe	girl	7	DQ890X	m+3	10000	120000	23,5	121	1,43	1,24	1,73	yes	no	no	no	no	no	1	1	1	1	1	patient	child 5-7	NA	NA	patient	-0,565416601	93,06434598	-0,244107103	96,92103488	-0,722253611	95,43003229	-0,129402759	96,96210882	0,867132867	76,4	75	80	66,7	100	87,5	100	85,7	78,6	100	92,9	50	50
hu la fe	boy	4	G85V	m-3	10000	53000	20	107,5	NA	NA	NA	NA	NA	NA	NA	NA	NA	NA	NA	NA	NA	NA	patient	NA	NA	NA	patient	NA	NA	NA	NA	NA	NA	NA	NA	NA	NA	NA	NA	NA	NA	NA	NA	NA	NA	NA	NA	NA	NA
hu la fe	boy	5	G85V	m0	10000	66000	19,9	110	NA	NA	NA	yes	no	no	no	no	NA	NA	NA	NA	NA	NA	mother	parent 2-4	100	nc too young/too old	parents	NA	NA	NA	NA	NA	NA	NA	NA	NA	91,9	91,7	100	100	100	100	100	78,6	83,9	100	92,9	75	100
hu la fe	boy	5	G85V	m+3	10000	89000	20,4	111	NA	NA	NA	yes	no	no	no	no	no	1	1	1	1	1	father	parent 2-4	100	nc too young/too old	parents	NA	NA	NA	NA	NA	NA	NA	NA	NA	96,3	100	100	100	100	100	100	89,3	91,1	100	100	85	100
hu la fe	boy	10	G542X	m-3	10000	140000	30,7	139	2,29	1,92	2,41	NA	NA	NA	NA	NA	NA	NA	NA	NA	NA	NA	patient	NA	NA	NA	patient	-0,393972016	95,59075248	-0,166948987	98,07166465	-0,431331977	97,02127765	0,120650182	102,789991	0,838427948	NA	NA	NA	NA	NA	NA	NA	NA	NA	NA	NA	NA	NA
hu la fe	boy	11	G542X	m0	10000	140000	31	140,5	2,19	1,65	1,26	yes	no	no	no	no	NA	NA	NA	NA	NA	NA	father	parent 8-12	80	6-13 parents	parents	-1,788683471	79,80740705	-0,785132936	90,96966301	-1,670099135	87,32344774	-2,421351643	52,28417889	0,753424658	91,9	95,8	100	100	100	93,8	93,8	78,6	89,3	75	89,3	100	75
hu la fe	boy	11	G542X	m0	10000	140000	31	140,5	2,19	1,65	1,26	yes	no	no	no	no	NA	NA	NA	NA	NA	NA	patient	child 8-12	80	6-11 interviewer	patient	-1,788683471	79,80740705	-0,785132936	90,96966301	-1,670099135	87,32344774	-2,421351643	52,28417889	0,753424658	82,1	91,7	70	100	100	81,2	93,8	50	78,6	100	75	95	50
hu la fe	boy	11	G542X	m+3	10000	140000	31,4	142,5	2,09	1,59	1,26	yes	no	no	no	no	no	1	1	1	1	1	father	parent 8-12	80	6-13 parents	parents	-2,293617178	73,89811366	-1,458705313	83,30517082	-1,560631396	88,29185777	-2,55869223	50,23743554	0,76076555	93,6	87,5	100	100	100	100	100	100	83,9	75	82,1	100	100
hu la fe	boy	11	G542X	m+3	10000	140000	31,4	142,5	2,09	1,59	1,26	yes	no	no	no	no	no	1	1	1	1	1	patient	child 8-12	80	6-11 interviewer	patient	-2,293617178	73,89811366	-1,458705313	83,30517082	-1,560631396	88,29185777	-2,55869223	50,23743554	0,76076555	88,9	91,7	80	100	100	81,2	93,8	78,6	82,1	87,5	96,4	90	100
hu la fe	boy	13	Unknown	m-3	25000	380000	43	160	3,53	2,93	3,42	NA	NA	NA	NA	NA	NA	NA	NA	NA	NA	NA	patient	NA	NA	NA	patient	-0,09774257	98,85198837	0,132802869	101,5224353	-0,456326296	96,78530055	0,072353772	101,6342828	0,830028329	NA	NA	NA	NA	NA	NA	NA	NA	NA	NA	NA	NA	NA
hu la fe	boy	13	Unknown	m0	25000	380000	47	164,5	3,79	3,15	3,62	yes	no	no	no	no	NA	NA	NA	NA	NA	NA	father	parent 13-18	90	6-13 parents	parents	-0,141775149	98,32234123	0,061682763	100,7072883	-0,420398497	97,0262709	0,024355979	100,5483831	0,831134565	77	75	100	20,8	100	100	100	60,7	71,4	100	75	95	75
hu la fe	boy	13	Unknown	m0	25000	380000	47	164,5	3,79	3,15	3,62	yes	no	no	no	no	NA	NA	NA	NA	NA	NA	patient	child 13-18	90	12-13 interviewer	patient	-0,141775149	98,32234123	0,061682763	100,7072883	-0,420398497	97,0262709	0,024355979	100,5483831	0,831134565	88,2	100	100	54,2	91,7	100	100	85,7	85,7	100	96,4	90	100
hu la fe	boy	14	Unknown	m+3	25000	380000	47,7	168	3,95	3,29	3,76	yes	no	no	no	no	NA	NA	NA	NA	NA	NA	mother	parent 13-18	90	6-13 parents	parents	-0,267093589	96,82303579	-0,101200843	98,83968884	-0,376017569	97,33488366	-0,031414694	99,29498815	0,832911392	77	79,2	100	20,8	100	100	100	60,7	76,8	87,5	67,9	90	75
hu la fe	boy	14	Unknown	m+3	25000	380000	47,7	168	3,95	3,29	3,76	yes	no	no	no	no	NA	NA	NA	NA	NA	NA	patient	child 13-18	90	12-13 interviewer	patient	-0,267093589	96,82303579	-0,101200843	98,83968884	-0,376017569	97,33488366	-0,031414694	99,29498815	0,832911392	88,2	100	100	58,3	91,7	93,8	100	85,7	85,7	100	92,9	95	100
hu la fe	girl	4	Q98X	m-3	10000	40000	16,2	101,5	NA	NA	NA	NA	NA	NA	NA	NA	NA	NA	NA	NA	NA	NA	patient	NA	NA	NA	patient	NA	NA	NA	NA	NA	NA	NA	NA	NA	NA	NA	NA	NA	NA	NA	NA	NA	NA	NA	NA	NA	NA
hu la fe	girl	5	Q98X	m0	10000	40000	16,5	103,2	NA	NA	NA	yes	no	no	no	no	NA	NA	NA	NA	NA	NA	parents	parent 2-4	80	nc too young/too old	parents	NA	NA	NA	NA	NA	NA	NA	NA	NA	86,5	87,5	95	50	100	100	75	92,9	85,7	100	96,4	100	87,5
hu la fe	girl	5	Q98X	m+3	10000	40000	17,3	104	NA	NA	NA	yes	yes	no	no	no	no	1	1	1	1	1	mother	parent 5-7	90	nc too young/too old	parents	NA	NA	NA	NA	NA	NA	NA	NA	NA	93,2	75	100	95,8	100	100	93,8	96,4	92,9	100	100	100	75
hu la fe	girl	5	Q98X	m+3	10000	40000	17,3	104	NA	NA	NA	yes	yes	no	no	no	no	1	1	1	1	1	patient	child 5-7	NA	nc too young/too old	patient	NA	NA	NA	NA	NA	NA	NA	NA	NA	89,9	50	100	91,7	100	100	100	100	82,1	100	100	100	50
hu la fe	boy	10	DF508	m-3	10000	175000	46,5	152,5	2,36	1,64	0,23	NA	NA	NA	NA	NA	NA	NA	NA	NA	NA	NA	patient	NA	NA	NA	patient	-2,945471614	66,55616623	-1,659216714	80,91298344	-2,277966444	81,60790338	-6,18557293	8,407663631	0,694915254	NA	NA	NA	NA	NA	NA	NA	NA	NA	NA	NA	NA	NA
hu la fe	boy	11	DF508	m0	25000	175000	49,6	154	2,58	1,96	1,53	yes	no	no	no	no	NA	NA	NA	NA	NA	NA	mother	parent 8-12	90	6-13 parents	parents	-1,992337776	77,49465334	-1,21405971	86,04281904	-1,430217113	89,35349142	-2,280710877	54,57962661	0,759689922	84,8	100	100	100	100	93,8	100	57,1	64,3	100	89,3	90	87,5
hu la fe	boy	11	DF508	m0	25000	175000	49,6	154	2,58	1,96	1,53	yes	no	no	no	no	NA	NA	NA	NA	NA	NA	patient	child 8-12	90	6-11 interviewer	patient	-1,992337776	77,49465334	-1,21405971	86,04281904	-1,430217113	89,35349142	-2,280710877	54,57962661	0,759689922	76,7	79,2	70	100	83,3	62,5	100	32,1	55,4	100	78,6	100	100
hu la fe	girl	3	N1303K	m-3	3	4000	17	103	NA	NA	NA	NA	NA	NA	NA	NA	NA	NA	NA	NA	NA	NA	patient	NA	NA	NA	patient	NA	NA	NA	NA	NA	NA	NA	NA	NA	NA	NA	NA	NA	NA	NA	NA	NA	NA	NA	NA	NA	NA
hu la fe	girl	4	N1303K	m0	3	4000	17,5	105	NA	NA	NA	NA	no	no	no	no	NA	NA	NA	NA	NA	NA	mother	parent 2-4	80	nc too young/too old	parents	NA	NA	NA	NA	NA	NA	NA	NA	NA	94,6	100	100	95,8	100	87,5	100	85,7	87,5	100	92,9	100	100
hu la fe	girl	4	N1303K	m+3	3	4000	18,4	107,5	NA	NA	NA	yes	no	no	no	no	no	1	1	1	1	1	mother	parent 2-4	70	nc too young/too old	parents	NA	NA	NA	NA	NA	NA	NA	NA	NA	95,3	100	100	91,7	100	93,8	100	89,3	85,7	100	100	100	100
hu la fe	girl	9	N1303K	m-3	10000	45000	23	118,5	1,25	1,06	1,21	NA	NA	NA	NA	NA	NA	NA	NA	NA	NA	NA	patient	NA	NA	NA	patient	-1,758068093	79,08406183	-1,35160484	84,17604046	-0,947284793	93,67368365	-1,743694066	62,46247972	0,848	NA	NA	NA	NA	NA	NA	NA	NA	NA	NA	NA	NA	NA
hu la fe	girl	10	N1303K	m0	10000	45000	23,7	121,7	1,27	1,16	1,93	yes	no	no	no	no	NA	NA	NA	NA	NA	NA	mother	parent 8-12	100	6-13 parents	parents	-1,593299833	81,10961901	-1,732556688	79,85667536	0,209461717	101,2348544	-0,246929729	94,52061263	0,913385827	94,9	83,3	100	100	100	93,8	87,5	71,4	100	100	100	100	100
hu la fe	girl	10	N1303K	m0	10000	45000	23,7	121,7	1,27	1,16	1,93	yes	no	no	no	no	NA	NA	NA	NA	NA	NA	patient	child 8-12	100	6-11 interviewer	patient	-1,593299833	81,10961901	-1,732556688	79,85667536	0,209461717	101,2348544	-0,246929729	94,52061263	0,913385827	95,9	95,8	100	100	100	87,5	100	78,6	100	100	96,4	100	87,5
hu la fe	girl	10	N1303K	m+3	10000	55000	24	122,2	1,33	1,19	1,61	yes	no	no	no	no	no	1	1	1	1	1	mother	parent 8-12	NA	NA	parents	-1,540660688	81,76631235	-1,532811836	82,16837674	-0,126740799	99,22635578	-1,049413069	77,23920861	0,894736842	NA	NA	NA	NA	NA	NA	NA	NA	NA	NA	NA	NA	NA
hu la fe	girl	10	N1303K	m+3	10000	55000	24	122,2	1,33	1,19	1,61	yes	no	no	no	no	no	1	1	1	1	1	patient	child 8-12	NA	NA	patient	-1,540660688	81,76631235	-1,532811836	82,16837674	-0,126740799	99,22635578	-1,049413069	77,23920861	0,894736842	NA	NA	NA	NA	NA	NA	NA	NA	NA	NA	NA	NA	NA
hu la fe	girl	10	DF508	m-3	10000	35000	29	139	1,82	1,33	0,82	NA	NA	NA	NA	NA	NA	NA	NA	NA	NA	NA	patient	NA	NA	NA	patient	-2,563881985	69,31689958	-1,394232048	83,76062077	-2,205263999	82,17058887	-3,324336817	32,65436185	0,730769231	NA	NA	NA	NA	NA	NA	NA	NA	NA	NA	NA	NA	NA
hu la fe	girl	10	DF508	m0	10000	25000	29,5	140,7	1,91	1,43	0,84	yes	no	no	no	no	NA	NA	NA	NA	NA	NA	mother	parent 8-12	50	6-13 parents	parents	-2,343049773	72,05190032	-1,296298195	84,89617775	-2,014436999	84,27509182	-3,351848318	32,47252203	0,748691099	77	75	90	100	100	93,8	81,2	92,9	50	100	78,6	100	50
hu la fe	girl	10	DF508	m0	10000	25000	29,5	140,7	1,91	1,43	0,84	yes	no	no	no	no	NA	NA	NA	NA	NA	NA	patient	child 8-12	50	6-11 interviewer	patient	-2,343049773	72,05190032	-1,296298195	84,89617775	-2,014436999	84,27509182	-3,351848318	32,47252203	0,748691099	97,3	100	100	100	100	93,8	87,5	100	98,2	100	96,4	100	100
hu la fe	girl	11	DF508	m+3	10000	250000	29	141	2	1,47	0,94	yes	no	no	no	no	no	1	1	1	1	1	mother	parent 8-12	NA	NA	parents	-2,289383597	72,72858816	-1,078280406	87,41023355	-2,163403469	82,67531026	-3,207018206	35,50216058	0,735	NA	NA	NA	NA	NA	NA	NA	NA	NA	NA	NA	NA	NA
hu la fe	girl	11	DF508	m+3	10000	250000	29	141	2	1,47	0,94	yes	no	no	no	no	no	1	1	1	1	1	patient	child 8-12	NA	NA	patient	-2,289383597	72,72858816	-1,078280406	87,41023355	-2,163403469	82,67531026	-3,207018206	35,50216058	0,735	NA	NA	NA	NA	NA	NA	NA	NA	NA	NA	NA	NA	NA
hu la fe	girl	16	DF508	m-3	10000	160000	57	172	4,05	3,18	2,94	NA	NA	NA	NA	NA	NA	NA	NA	NA	NA	NA	patient	NA	NA	NA	patient	-1,196571031	85,91256191	-0,283608787	96,54910423	-1,557469005	88,22021267	-1,5151128	69,29422769	0,785185185	NA	NA	NA	NA	NA	NA	NA	NA	NA	NA	NA	NA	NA
hu la fe	girl	17	DF508	m0	10000	160000	59	174	4,45	3,53	3,23	yes	no	no	no	no	NA	NA	NA	NA	NA	NA	mother	parent 13-18	80	nc too young/too old	parents	-0,619218017	92,75072624	0,23816112	102,9185952	-1,433275163	89,28961974	-1,237356133	74,69081286	0,793258427	74,7	45,8	50	95,8	100	100	93,8	60,7	87,5	100	57,1	70	62,5
hu la fe	girl	17	DF508	m0	10000	160000	59	174	4,45	3,53	3,23	yes	no	no	no	no	NA	NA	NA	NA	NA	NA	patient	child 13-18	80	14 and older	patient	-0,619218017	92,75072624	0,23816112	102,9185952	-1,433275163	89,28961974	-1,237356133	74,69081286	0,793258427	96,6	95,8	100	95,8	100	100	100	89,3	98,2	100	96,4	100	75
hu la fe	girl	17	DF508	m+3	10000	180000	59,5	174	4,57	3,48	2,9	yes	no	no	no	no	no	1	1	1	1	1	mother	parent 13-18	NA	NA	parents	-0,750576087	91,20120612	0,432849079	105,3226948	-1,810891307	85,77306365	-1,640791399	66,91869441	0,761487965	NA	NA	NA	NA	NA	NA	NA	NA	NA	NA	NA	NA	NA
hu la fe	girl	17	DF508	m+3	10000	180000	59,5	174	4,57	3,48	2,9	yes	no	no	no	no	no	1	1	1	1	1	patient	child 13-18	NA	NA	patient	-0,750576087	91,20120612	0,432849079	105,3226948	-1,810891307	85,77306365	-1,640791399	66,91869441	0,761487965	NA	NA	NA	NA	NA	NA	NA	NA	NA	NA	NA	NA	NA
hu la fe	boy	15	G542X	m-3	10000	125000	42,3	161	3,16	2,54	2,45	NA	NA	NA	NA	NA	NA	NA	NA	NA	NA	NA	patient	NA	NA	NA	patient	-1,948246902	76,30157379	-1,526382947	82,53076187	-1,023036777	92,20982151	-1,77664176	63,95956304	0,803797468	NA	NA	NA	NA	NA	NA	NA	NA	NA	NA	NA	NA	NA
hu la fe	boy	15	G542X	m0	10000	125000	47,5	165	3,16	2,44	2,04	yes	no	no	no	no	NA	NA	NA	NA	NA	NA	mother	parent 13-18	80	nc too young/too old	parents	-2,566095096	68,64187164	-2,009165148	77,03387845	-1,422298936	88,80703272	-2,565417789	50,49555676	0,772151899	85,1	100	90	100	100	100	100	50	82,1	87,5	92,9	70	100
hu la fe	boy	15	G542X	m0	10000	125000	47,5	165	3,16	2,44	2,04	yes	no	no	no	no	NA	NA	NA	NA	NA	NA	patient	child 13-18	80	14 and older	patient	-2,566095096	68,64187164	-2,009165148	77,03387845	-1,422298936	88,80703272	-2,565417789	50,49555676	0,772151899	94,6	100	100	100	100	100	100	64,3	96,4	100	100	100	100
hu la fe	boy	16	G542X	m+3	10000	125000	48,1	165	2,77	2,14	1,77	yes	no	no	no	no	no	1	1	1	1	1	mother	parent 13-18	NA	NA	parents	-3,297339092	59,48434456	-2,912068025	66,80801372	-1,423624776	88,73960559	-3,030077283	43,26915078	0,772563177	NA	NA	NA	NA	NA	NA	NA	NA	NA	NA	NA	NA	NA
hu la fe	boy	16	G542X	m+3	10000	125000	48,1	165	2,77	2,14	1,77	yes	no	no	no	no	no	1	1	1	1	1	patient	child 13-18	NA	NA	patient	-3,297339092	59,48434456	-2,912068025	66,80801372	-1,423624776	88,73960559	-3,030077283	43,26915078	0,772563177	NA	NA	NA	NA	NA	NA	NA	NA	NA	NA	NA	NA	NA
hu la fe	boy	17	D1609CA	m-3	25000	250000	63	175	4,87	4,21	4,87	NA	NA	NA	NA	NA	NA	NA	NA	NA	NA	NA	patient	NA	NA	NA	patient	-0,169350686	98,00935414	-0,22723019	97,38192298	-0,006771622	99,95014711	0,119018082	102,729032	0,864476386	NA	NA	NA	NA	NA	NA	NA	NA	NA	NA	NA	NA	NA
hu la fe	boy	17	D1609CA	m0	25000	250000	68	175	4,77	4,04	4,5	yes	no	no	no	no	NA	NA	NA	NA	NA	NA	mother	parent 13-18	90	nc too young/too old	parents	-0,556770226	93,46025191	-0,457193393	94,73483442	-0,276089202	97,92834753	-0,253325652	94,30468554	0,846960168	88,5	91,7	95	100	100	87,5	100	78,6	75	100	89,3	95	100
hu la fe	boy	17	D1609CA	m0	25000	250000	68	175	4,77	4,04	4,5	yes	no	no	no	no	NA	NA	NA	NA	NA	NA	patient	child 13-18	90	14 and older	patient	-0,556770226	93,46025191	-0,457193393	94,73483442	-0,276089202	97,92834753	-0,253325652	94,30468554	0,846960168	95,6	95,8	90	100	100	100	100	82,1	98,2	100	100	100	100
hu la fe	girl	10	DF508	m+3	10000	55000	39,6	148,5	2,18	1,64	1,19	yes	no	no	no	no	no	1	1	1	1	1	mother	parent 8-12	50	6-13 parents	parents	-2,113402639	74,818009	-1,114774459	86,95983394	-1,923899612	85,19663943	-2,711702345	43,68683784	0,752293578	68,2	58,3	80	100	100	81,2	81,2	17,9	53,6	100	71,4	90	87,5
hu la fe	girl	10	DF508	m+3	10000	55000	39,6	148,5	2,18	1,64	1,19	yes	no	no	no	no	no	1	1	1	1	1	patient	child 8-12	90	6-11 interviewer	patient	-2,113402639	74,818009	-1,114774459	86,95983394	-1,923899612	85,19663943	-2,711702345	43,68683784	0,752293578	72,6	58,3	90	91,7	100	62,5	62,5	50	57,1	75	75	85	62,5
hu la fe	girl	10	DF508	m-3	10000	55000	38,5	145,5	2,49	2,13	2,76	NA	NA	NA	NA	NA	NA	NA	NA	NA	NA	NA	patient	NA	NA	NA	patient	-0,007676677	99,91057782	0,215087731	102,5472497	-0,527312483	96,63582196	0,077466429	101,7155935	0,855421687	NA	NA	NA	NA	NA	NA	NA	NA	NA	NA	NA	NA	NA
hu la fe	girl	11	DF508	m0	10000	55000	39,5	147	1,95	1,44	0,9	yes	no	no	no	no	NA	NA	NA	NA	NA	NA	mother	parent 8-12	60	6-13 parents	parents	-2,885214898	65,38218591	-1,926573711	77,7238646	-2,092028643	83,45610063	-3,391085908	32,17342458	0,738461538	72	58,3	95	91,7	100	68,8	75	39,3	69,6	100	67,9	70	75
hu la fe	girl	11	DF508	m0	10000	55000	39,5	147	1,95	1,44	0,9	yes	no	no	no	no	NA	NA	NA	NA	NA	NA	patient	child 8-12	80	6-11 interviewer	patient	-2,885214898	65,38218591	-1,926573711	77,7238646	-2,092028643	83,45610063	-3,391085908	32,17342458	0,738461538	81,4	70,8	85	95,8	100	75	75	57,1	80,4	100	89,3	80	75
hu la fe	boy	3	DF508	m-3	10000	150000	13,5	97	NA	NA	NA	NA	NA	NA	NA	NA	NA	NA	NA	NA	NA	NA	patient	NA	NA	NA	patient	NA	NA	NA	NA	NA	NA	NA	NA	NA	NA	NA	NA	NA	NA	NA	NA	NA	NA	NA	NA	NA	NA
hu la fe	boy	3	DF508	m0	10000	150000	14,4	97,5	NA	NA	NA	yes	no	no	no	no	no	1	1	1	1	1	mother	parent 2-4	90	nc too young/too old	parents	NA	NA	NA	NA	NA	NA	NA	NA	NA	88,5	100	100	100	100	100	100	71,4	73,2	100	75	100	100
hu la fe	boy	4	DF508	m+3	10000	150000	14,8	99,4	NA	NA	NA	yes	no	no	no	no	no	1	1	1	1	1	mother	parent 2-4	100	nc too young/too old	parents	NA	NA	NA	NA	NA	NA	NA	NA	NA	86,8	83,3	90	100	100	100	100	71,4	67,9	100	78,6	95	100
hu la fe	boy	3	G542X	m-3	10000	66000	11,2	90,5	NA	NA	NA	NA	NA	NA	NA	NA	NA	NA	NA	NA	NA	NA	patient	NA	NA	NA	patient	NA	NA	NA	NA	NA	NA	NA	NA	NA	NA	NA	NA	NA	NA	NA	NA	NA	NA	NA	NA	NA	NA
hu la fe	boy	3	G542X	m0	10000	45000	11,95	92,5	NA	NA	NA	yes	no	no	no	no	NA	NA	NA	NA	NA	NA	father	parent 2-4	90	nc too young/too old	parents	NA	NA	NA	NA	NA	NA	NA	NA	NA	91,6	79,2	95	100	100	100	100	67,9	85,7	100	92,9	100	100
hu la fe	boy	3	G542X	m+3	10000	45000	12,2	92,8	NA	NA	NA	yes	no	no	no	no	no	1	1	1	1	1	mother	parent 2-4	90	nc too young/too old	parents	NA	NA	NA	NA	NA	NA	NA	NA	NA	89,9	58,3	100	100	100	100	100	89,3	85,7	100	100	100	87,5
hu la fe	girl	4	C2737-2738-insG	m0	10000	150000	15,3	110	NA	NA	NA	yes	no	no	no	no	NA	NA	NA	NA	NA	NA	mother	parent 5-7	90	nc too young/too old	parents	NA	NA	NA	NA	NA	NA	NA	NA	NA	95,3	83,3	100	100	100	100	93,8	89,3	89,3	100	100	100	100
hu la fe	girl	4	C2737-2738-insG	m0	10000	150000	15,3	110	NA	NA	NA	yes	no	no	no	no	NA	NA	NA	NA	NA	NA	patient	child 5-7	NA	nc too young/too old	patient	NA	NA	NA	NA	NA	NA	NA	NA	NA	90,5	75	90	100	100	100	100	92,9	82,1	100	100	90	75
hu la fe	girl	5	C2737-2738-insG	m-3	10000	150000	15	108	NA	NA	NA	NA	NA	NA	NA	NA	NA	NA	NA	NA	NA	NA	patient	NA	NA	NA	patient	NA	NA	NA	NA	NA	NA	NA	NA	NA	NA	NA	NA	NA	NA	NA	NA	NA	NA	NA	NA	NA	NA
hu la fe	girl	5	C2737-2738-insG	m+3	10000	150000	16	112,5	NA	NA	NA	yes	no	no	no	no	no	1	1	1	1	1	mother	parent 5-7	90	nc too young/too old	parents	NA	NA	NA	NA	NA	NA	NA	NA	NA	91,6	83,3	100	100	100	100	87,5	78,6	76,8	100	100	100	100
hu la fe	girl	5	C2737-2738-insG	m+3	10000	150000	16	112,5	NA	NA	NA	yes	no	no	no	no	no	1	1	1	1	1	patient	child 5-7	NA	nc too young/too old	patient	NA	NA	NA	NA	NA	NA	NA	NA	NA	83,8	58,3	100	100	100	100	75	78,6	71,4	100	92,9	100	50
hu la fe	boy	14	17171GA	m-3	10000	105000	37,5	155	2,94	2,17	1,67	NA	NA	NA	NA	NA	NA	NA	NA	NA	NA	NA	patient	NA	NA	NA	patient	-1,944127657	76,6218108	-0,91074595	89,58520629	-1,878429727	85,20710787	-2,560570761	50,73712318	0,738095238	NA	NA	NA	NA	NA	NA	NA	NA	NA	NA	NA	NA	NA
hu la fe	boy	14	17171GA	m0	25000	105000	40	157,7	2,62	1,32	1,19	yes	no	no	no	no	NA	NA	NA	NA	NA	NA	mother	parent 13-18	90	6-13 parents	parents	-4,512414641	44,09166987	-2,144573531	75,56252962	-4,1015467	58,13949063	-3,680418281	34,40077447	0,503816794	68,9	62,5	80	75	91,7	75	68,8	25	58,9	100	89,3	80	75
hu la fe	boy	14	17171GA	m0	25000	105000	40	157,7	2,62	1,32	1,19	yes	no	no	no	no	NA	NA	NA	NA	NA	NA	patient	child 13-18	90	12-13 interviewer	patient	-4,512414641	44,09166987	-2,144573531	75,56252962	-4,1015467	58,13949063	-3,680418281	34,40077447	0,503816794	70,6	70,8	80	75	83,3	68,8	87,5	32,1	62,5	100	82,1	95	50
hu la fe	boy	14	17171GA	m+3	25000	110000	42,2	160	2,77	1,98	1,41	yes	no	no	no	no	no	1	1	1	1	1	mother	parent 13-18	NA	NA	parents	-3,003827301	63,24606051	-2,070998761	76,38408688	-2,148562379	82,49854065	-3,326918652	39,19996328	0,714801444	NA	NA	NA	NA	NA	NA	NA	NA	NA	NA	NA	NA	NA
hu la fe	boy	14	17171GA	m+3	25000	110000	42,2	160	2,77	1,98	1,41	yes	no	no	no	no	no	1	1	1	1	1	patient	child 13-18	NA	NA	patient	-3,003827301	63,24606051	-2,070998761	76,38408688	-2,148562379	82,49854065	-3,326918652	39,19996328	0,714801444	NA	NA	NA	NA	NA	NA	NA	NA	NA	NA	NA	NA	NA
hu la fe	boy	5	L206W	m-3	10000	31000	20	117	NA	NA	NA	NA	NA	NA	NA	NA	NA	NA	NA	NA	NA	NA	patient	NA	NA	NA	patient	NA	NA	NA	NA	NA	NA	NA	NA	NA	NA	NA	NA	NA	NA	NA	NA	NA	NA	NA	NA	NA	NA
hu la fe	boy	5	L206W	m0	10000	31000	20,5	119	NA	NA	NA	yes	no	no	no	no	NA	NA	NA	NA	NA	NA	mother	parent 5-7	100	nc too young/too old	parents	NA	NA	NA	NA	NA	NA	NA	NA	NA	89,9	100	100	95,8	100	93,8	100	96,4	64,3	100	100	100	100
hu la fe	boy	5	L206W	m0	10000	31000	20,5	119	NA	NA	NA	yes	no	no	no	no	NA	NA	NA	NA	NA	NA	patient	child 5-7	NA	nc too young/too old	patient	NA	NA	NA	NA	NA	NA	NA	NA	NA	89,2	100	100	91,7	100	87,5	100	92,9	64,3	100	100	90	100
hu la fe	boy	5	L206W	m+3	10000	31000	21	120	NA	NA	NA	yes	no	no	no	no	no	1	1	1	1	1	mother	NA	NA	NA	parents	NA	NA	NA	NA	NA	NA	NA	NA	NA	NA	NA	NA	NA	NA	NA	NA	NA	NA	NA	NA	NA	NA
hu la fe	boy	5	L206W	m+3	10000	31000	21	120	NA	NA	NA	yes	no	no	no	no	no	1	1	1	1	1	patient	NA	NA	NA	patient	NA	NA	NA	NA	NA	NA	NA	NA	NA	NA	NA	NA	NA	NA	NA	NA	NA	NA	NA	NA	NA	NA
hu la fe	girl	9	DF508	m-3	10000	100000	26,4	127,4	1,85	1,54	1,61	NA	NA	NA	NA	NA	NA	NA	NA	NA	NA	NA	patient	NA	NA	NA	patient	0,043438606	100,5114763	0,659475586	107,9827099	-1,107596644	92,46565429	-0,977491852	78,23374542	0,832432432	NA	NA	NA	NA	NA	NA	NA	NA	NA	NA	NA	NA	NA
hu la fe	girl	9	DF508	m0	10000	110000	30,5	131	2,06	1,73	1,84	yes	no	no	no	no	NA	NA	NA	NA	NA	NA	father	parent 8-12	80	6-13 parents	parents	0,477262472	105,5768681	0,986621686	111,9095017	-0,949446769	93,66559589	-0,698997928	84,44700544	0,839805825	38,2	0	20	87,5	100	25	62,5	0	17,9	100	71,4	20	0
hu la fe	girl	9	DF508	m0	10000	110000	30,5	131	2,06	1,73	1,84	yes	no	no	no	no	NA	NA	NA	NA	NA	NA	patient	child 8-12	80	6-11 interviewer	patient	0,477262472	105,5768681	0,986621686	111,9095017	-0,949446769	93,66559589	-0,698997928	84,44700544	0,839805825	47,3	4,2	25	83,3	83,3	62,5	100	39,3	10,7	100	53,6	15	37,5
hu la fe	girl	9	DF508	m+3	10000	110000	32,5	134,8	1,86	1,51	1,61	yes	no	no	no	no	no	1	1	1	1	1	father	parent 8-12	70	6-13 parents	parents	-1,191694309	85,89801249	-0,526667665	93,77153369	-1,298686835	90,91571094	-1,396708749	69,62290676	0,811827957	44,3	8,3	40	87,5	91,7	75	31,2	14,3	19,6	100	57,1	45	0
hu la fe	girl	9	DF508	m+3	10000	110000	32,5	134,8	1,86	1,51	1,61	yes	no	no	no	no	no	1	1	1	1	1	patient	child 8-12	70	6-11 interviewer	patient	-1,191694309	85,89801249	-0,526667665	93,77153369	-1,298686835	90,91571094	-1,396708749	69,62290676	0,811827957	38,5	4,2	25	79,2	83,3	50	43,8	10,7	25	100	53,6	15	0
hu la fe	boy	4	R347H	m-3	10000	11000	17,2	104	NA	NA	NA	NA	NA	NA	NA	NA	NA	NA	NA	NA	NA	NA	patient	NA	NA	NA	patient	NA	NA	NA	NA	NA	NA	NA	NA	NA	NA	NA	NA	NA	NA	NA	NA	NA	NA	NA	NA	NA	NA
hu la fe	boy	5	R347H	m0	10000	9000	18,3	106,5	NA	NA	NA	yes	no	no	no	no	NA	NA	NA	NA	NA	NA	mother	parent 2-4	90	nc too young/too old	parents	NA	NA	NA	NA	NA	NA	NA	NA	NA	86,8	58,3	95	100	100	93,8	100	67,9	76,8	100	92,9	95	87,5
hu la fe	boy	5	R347H	m+3	10000	9000	18,1	107,8	NA	NA	NA	yes	no	no	no	no	yes	2	1	1	2	1	mother	parent 2-4	80	nc too young/too old	parents	NA	NA	NA	NA	NA	NA	NA	NA	NA	82,4	58,3	90	100	91,7	75	68,8	78,6	73,2	100	92,9	80	75
hu la fe	girl	6	DF508	m-3	10000	55000	20,5	115,5	1,33	1,25	1,85	NA	NA	NA	NA	NA	NA	NA	NA	NA	NA	NA	patient	NA	NA	NA	patient	0,349578417	104,3907616	0,12871848	101,7034622	0,353227942	101,9324448	0,487805182	111,752944	0,939849624	NA	NA	NA	NA	NA	NA	NA	NA	NA	NA	NA	NA	NA
hu la fe	girl	6	DF508	m0	10000	55000	21,5	118	1,34	1,17	1,64	yes	no	no	no	no	NA	NA	NA	NA	NA	NA	mother	parent 5-7	80	6-13 parents	parents	-0,542331956	93,21398696	-0,224014249	97,09553023	-0,743529721	95,33534703	-0,164801453	96,08332146	0,873134328	85,5	62,5	95	83,3	100	81,2	81,2	57,1	91,1	100	96,4	100	50
hu la fe	girl	6	DF508	m0	10000	55000	21,5	118	1,34	1,17	1,64	yes	no	no	no	no	NA	NA	NA	NA	NA	NA	patient	child 5-7	90	6-11 interviewer	patient	-0,542331956	93,21398696	-0,224014249	97,09553023	-0,743529721	95,33534703	-0,164801453	96,08332146	0,873134328	75	58,3	100	75	83,3	87,5	50	64,3	60,7	100	71,4	90	50
hu la fe	girl	7	DF508	m+3	10000	55000	22,65	120,8	1,42	1,25	1,45	yes	no	no	no	no	no	1	1	1	1	1	mother	parent 5-7	90	6-13 parents	parents	-0,457366553	94,36567257	-0,244853771	96,88881017	-0,527081203	96,75678116	-0,781944719	81,75255111	0,88028169	87,2	66,7	95	83,3	100	75	87,5	64,3	92,9	100	100	100	62,5
hu la fe	girl	7	DF508	m+3	10000	55000	22,65	120,8	1,42	1,25	1,45	yes	no	no	no	no	no	1	1	1	1	1	patient	child 5-7	90	6-11 interviewer	patient	-0,457366553	94,36567257	-0,244853771	96,88881017	-0,527081203	96,75678116	-0,781944719	81,75255111	0,88028169	76,4	62,5	100	83,3	91,7	87,5	50	60,7	57,1	100	78,6	95	50
hu la fe	girl	5	DF508	m-3	10000	1625000	14,2	102	NA	NA	NA	NA	NA	NA	NA	NA	NA	NA	NA	NA	NA	NA	patient	NA	NA	NA	patient	NA	NA	NA	NA	NA	NA	NA	NA	NA	NA	NA	NA	NA	NA	NA	NA	NA	NA	NA	NA	NA	NA
hu la fe	girl	5	DF508	m0	10000	1700000	14,9	104	NA	NA	NA	yes	no	no	no	no	NA	NA	NA	NA	NA	NA	mother	parent 5-7	80	nc too young/too old	parents	NA	NA	NA	NA	NA	NA	NA	NA	NA	70,3	75	100	87,5	100	93,8	93,8	46,4	53,6	100	75	45	87,5
hu la fe	girl	5	DF508	m0	10000	1700000	14,9	104	NA	NA	NA	yes	no	no	no	no	NA	NA	NA	NA	NA	NA	patient	child 5-7	100	nc too young/too old	patient	NA	NA	NA	NA	NA	NA	NA	NA	NA	66,2	91,7	90	83,3	66,7	75	100	21,4	60,7	100	71,4	30	25
hu la fe	girl	5	DF508	m+3	10000	1700000	14,9	105,5	NA	NA	NA	yes	no	no	no	no	no	1	1	1	1	1	mother	parent 5-7	NA	NA	parents	NA	NA	NA	NA	NA	NA	NA	NA	NA	NA	NA	NA	NA	NA	NA	NA	NA	NA	NA	NA	NA	NA
hu la fe	girl	5	DF508	m+3	10000	1700000	14,9	105,5	NA	NA	NA	yes	no	no	no	no	no	1	1	1	1	1	patient	child 5-7	NA	NA	patient	NA	NA	NA	NA	NA	NA	NA	NA	NA	NA	NA	NA	NA	NA	NA	NA	NA	NA	NA	NA	NA	NA
hu la fe	girl	5	DF508	m-3	10000	105000	17,5	107,5	NA	NA	NA	NA	NA	NA	NA	NA	NA	NA	NA	NA	NA	NA	patient	NA	NA	NA	patient	NA	NA	NA	NA	NA	NA	NA	NA	NA	NA	NA	NA	NA	NA	NA	NA	NA	NA	NA	NA	NA	NA
hu la fe	girl	5	DF508	m0	10000	75000	18	111,5	NA	NA	NA	yes	no	no	no	no	NA	NA	NA	NA	NA	NA	mother	parent 5-7	90	nc too young/too old	parents	NA	NA	NA	NA	NA	NA	NA	NA	NA	82,1	58,3	100	95,8	100	93,8	100	67,9	80,4	100	75	50	50
hu la fe	girl	5	DF508	m0	10000	75000	18	111,5	NA	NA	NA	yes	no	no	no	no	NA	NA	NA	NA	NA	NA	patient	child 5-7	NA	nc too young/too old	patient	NA	NA	NA	NA	NA	NA	NA	NA	NA	82,4	58,3	100	100	100	100	100	57,1	89,3	100	71,4	40	50
hu la fe	girl	6	DF508	m+3	10000	75000	18,3	113,6	NA	NA	NA	yes	no	no	no	no	no	1	1	1	1	1	mother	parent 5-7	90	nc too young/too old	parents	NA	NA	NA	NA	NA	NA	NA	NA	NA	80,4	50	65	83,3	75	87,5	100	75	80,4	100	85,7	80	50
hu la fe	girl	6	DF508	m+3	10000	75000	18,3	113,6	NA	NA	NA	yes	no	no	no	no	no	1	1	1	1	1	patient	child 5-7	NA	nc too young/too old	patient	NA	NA	NA	NA	NA	NA	NA	NA	NA	79,1	66,7	90	100	66,7	100	87,5	92,9	75	100	78,6	40	50
hu la fe	girl	2	2183 AA-G	m-3	10000	105000	41	144	2,51	2,24	2,99	NA	NA	NA	NA	NA	NA	NA	NA	NA	NA	NA	patient	NA	NA	NA	patient	NA	NA	NA	NA	NA	NA	NA	NA	0,892430279	NA	NA	NA	NA	NA	NA	NA	NA	NA	NA	NA	NA	NA
hu la fe	girl	11	2183 AA-G	m0	10000	120000	43	147,5	2,46	2,15	2,63	yes	no	no	no	no	NA	NA	NA	NA	NA	NA	mother	parent 8-12	100	6-13 parents	parents	-0,23782998	97,22509844	-0,206390406	97,56729629	-0,189201445	98,83358708	-0,274027416	93,99646826	0,87398374	72,3	58,3	80	100	100	68,8	75	57,1	58,9	100	75	70	62,5
hu la fe	girl	11	2183 AA-G	m0	10000	120000	43	147,5	2,46	2,15	2,63	yes	no	no	no	no	NA	NA	NA	NA	NA	NA	patient	child 8-12	80	6-11 interviewer	patient	-0,23782998	97,22509844	-0,206390406	97,56729629	-0,189201445	98,83358708	-0,274027416	93,99646826	0,87398374	78,7	70,8	90	100	100	56,2	100	42,9	62,5	100	85,7	100	100
hu la fe	girl	11	2183 AA-G	m+3	10000	125000	44	148,8	2,38	2,11	2,82	yes	no	no	no	no	no	1	1	1	1	1	mother	parent 8-12	90	6-13 parents	parents	-0,618615384	92,75912457	-0,701647824	91,77321367	0,044228672	100,2669957	-0,082690636	98,1865799	0,886554622	73,3	58,3	70	100	100	81,2	93,8	60,7	66,1	100	75	40	75
hu la fe	girl	11	2183 AA-G	m+3	10000	125000	44	148,8	2,38	2,11	2,82	yes	no	no	no	no	no	1	1	1	1	1	patient	child 8-12	90	6-11 interviewer	patient	-0,618615384	92,75912457	-0,701647824	91,77321367	0,044228672	100,2669957	-0,082690636	98,1865799	0,886554622	80,1	58,3	70	100	100	81,2	93,8	60,7	67,9	100	89,3	100	100
hu la fe	boy	11	DF508	m-3	10000	105000	24,3	134	2,01	1,69	2,17	NA	NA	NA	NA	NA	NA	NA	NA	NA	NA	NA	patient	NA	NA	nc too young/too old	patient	-0,945362938	89,25691478	-0,67154974	92,30815175	-0,507711352	96,47727356	-0,247468717	94,46418249	0,84079602	NA	NA	NA	NA	NA	NA	NA	NA	NA	NA	NA	NA	NA
hu la fe	boy	12	DF508	m0	10000	105000	27,7	135,5	2,11	1,77	2,26	yes	no	no	no	no	NA	NA	NA	NA	NA	NA	father	parent 8-12	80	6-13 parents	parents	-0,841353605	90,37279372	-0,55100935	93,69301937	-0,540259179	96,23527449	-0,222505937	95,02910454	0,838862559	85,8	75	80	100	91,7	68,8	68,8	71,4	94,6	100	96,4	90	87,5
hu la fe	boy	12	DF508	m0	10000	105000	27,7	135,5	2,11	1,77	2,26	yes	no	no	no	no	NA	NA	NA	NA	NA	NA	patient	child 8-12	100	6-11 interviewer	patient	-0,841353605	90,37279372	-0,55100935	93,69301937	-0,540259179	96,23527449	-0,222505937	95,02910454	0,838862559	78	79,2	70	100	75	56,2	50	64,3	85,7	100	89,3	80	50
hu la fe	boy	12	DF508	m+3	10000	105000	26,7	136,5	1,73	1,09	0,53	yes	no	yes	no	no	yes	2	1	2	2	2	father	NA	NA	NA	parents	-3,883523001	54,21634636	-2,203540695	74,92881955	-3,164882055	72,20182383	-4,739284181	21,66522104	0,630057803	NA	NA	NA	NA	NA	NA	NA	NA	NA	NA	NA	NA	NA
hu la fe	boy	12	DF508	m+3	10000	105000	26,7	136,5	1,73	1,09	0,53	yes	no	yes	no	no	yes	2	1	2	2	2	patient	NA	NA	NA	patient	-3,883523001	54,21634636	-2,203540695	74,92881955	-3,164882055	72,20182383	-4,739284181	21,66522104	0,630057803	NA	NA	NA	NA	NA	NA	NA	NA	NA	NA	NA	NA	NA
hu la fe	boy	15	2183AA-G	m-3	10000	110000	46,5	163	2,8	1,75	0,72	NA	NA	NA	NA	NA	NA	NA	NA	NA	NA	NA	patient	NA	NA	NA	patient	-3,932884347	51,21404144	-2,537786691	71,05964902	-3,094423954	71,85125616	-5,067097221	18,43305636	0,625	NA	NA	NA	NA	NA	NA	NA	NA	NA	NA	NA	NA	NA
hu la fe	boy	15	2183AA-G	m0	10000	110000	46,5	165	2,3	1,36	0,58	yes	no	no	no	no	NA	NA	NA	NA	NA	NA	mother	parent 13-18	80	nc too young/too old	parents	-4,916311836	38,29653265	-3,866578018	56,11706492	-3,383282599	68,01471393	-5,508480007	14,37111098	0,591304348	86,1	58,3	100	58,3	100	81,2	100	82,1	91,1	100	100	95	75
hu la fe	boy	15	2183AA-G	m0	10000	110000	46,5	165	2,3	1,36	0,58	yes	no	no	no	no	NA	NA	NA	NA	NA	NA	patient	child 13-18	90	14 and older	patient	-4,916311836	38,29653265	-3,866578018	56,11706492	-3,383282599	68,01471393	-5,508480007	14,37111098	0,591304348	89,5	79,2	90	54,2	100	93,8	100	92,9	92,9	100	100	95	75
hu la fe	boy	16	2183AA-G	m+3	10000	110000	48,4	165,5	2,85	1,7	0,64	yes	no	no	no	no	no	1	1	1	1	1	mother	parent 13-18	80	nc too young/too old	parents	-4,268927143	46,9591365	-2,782865706	68,2656901	-3,330497424	68,55148158	-5,363567902	15,5729231	0,596491228	84,5	54,2	70	87,5	100	100	100	78,6	80,4	100	96,4	100	50
hu la fe	boy	16	2183AA-G	m+3	10000	110000	48,4	165,5	2,85	1,7	0,64	yes	no	no	no	no	no	1	1	1	1	1	patient	child 13-18	90	14 and older	patient	-4,268927143	46,9591365	-2,782865706	68,2656901	-3,330497424	68,55148158	-5,363567902	15,5729231	0,596491228	87,5	58,3	100	75	100	87,5	93,8	89,3	91,1	100	100	90	87,5
hu la fe	boy	11	DF508	m-3	10000	150000	32	139,5	1,82	1,33	0,82	NA	NA	NA	NA	NA	NA	NA	NA	NA	NA	NA	patient	NA	NA	NA	patient	-3,05493109	65,19516236	-2,031755431	76,74964352	-1,977659327	84,58445125	-3,630918136	34,27883317	0,730769231	NA	NA	NA	NA	NA	NA	NA	NA	NA	NA	NA	NA	NA
hu la fe	boy	11	DF508	m0	10000	150000	34,5	141	2,24	1,51	0,97	yes	no	no	no	no	NA	NA	NA	NA	NA	NA	mother	parent 8-12	90	6-13 parents	parents	-2,480192696	71,69639127	-0,746732092	91,43844373	-2,64116798	78,07713399	-3,287915305	39,21604597	0,674107143	81,8	83,3	100	100	100	62,5	100	32,1	92,9	100	92,9	80	100
hu la fe	boy	11	DF508	m0	10000	150000	34,5	141	2,24	1,51	0,97	yes	no	no	no	no	NA	NA	NA	NA	NA	NA	patient	child 8-12	90	6-11 interviewer	patient	-2,480192696	71,69639127	-0,746732092	91,43844373	-2,64116798	78,07713399	-3,287915305	39,21604597	0,674107143	82,1	83,3	100	100	91,7	87,5	93,8	57,1	87,5	100	89,3	70	100
hu la fe	boy	12	DF508	m+3	10000	150000	35,5	145	2,24	1,61	1,1	yes	no	no	no	no	NA	NA	NA	NA	NA	NA	mother	parent 8-12	90	6-13 parents	parents	-2,523257732	70,86182432	-1,350391791	84,57989028	-2,111831031	83,38818021	-3,153071194	41,38500229	0,71875	87,5	100	100	100	100	75	100	46,4	96,4	100	89,3	100	100
hu la fe	boy	12	DF508	m+3	10000	150000	35,5	145	2,24	1,61	1,1	yes	no	no	no	no	NA	NA	NA	NA	NA	NA	patient	child 8-12	90	6-11 interviewer	patient	-2,523257732	70,86182432	-1,350391791	84,57989028	-2,111831031	83,38818021	-3,153071194	41,38500229	0,71875	86,8	95,8	95	100	91,7	81,2	100	46,4	96,4	100	96,4	85	100
hu la fe	girl	11	3659delC	m-3	25000	1530000	39,3	145,5	2,43	1,6	0,9	NA	NA	NA	NA	NA	NA	NA	NA	NA	NA	NA	patient	NA	NA	NA	patient	-2,365963075	71,80242117	-0,304228319	96,41080386	-2,828717222	74,03743334	-3,503769847	31,22079672	0,658436214	NA	NA	NA	NA	NA	NA	NA	NA	NA	NA	NA	NA	NA
hu la fe	girl	12	3659delC	m0	25000	1530000	40,7	150,5	2,53	1,69	0,89	yes	no	no	no	no	NA	NA	NA	NA	NA	NA	father	parent 8-12	70	6-13 parents	parents	-2,529482087	69,79368842	-0,667775763	92,14219739	-2,750137845	75,25452501	-3,651788172	29,04051139	0,66798419	91,6	87,5	100	83,3	100	100	100	100	85,7	100	100	100	75
hu la fe	girl	12	3659delC	m0	25000	1530000	40,7	150,5	2,53	1,69	0,89	yes	no	no	no	no	NA	NA	NA	NA	NA	NA	patient	child 8-12	90	6-11 interviewer	patient	-2,529482087	69,79368842	-0,667775763	92,14219739	-2,750137845	75,25452501	-3,651788172	29,04051139	0,66798419	92,6	95,8	100	100	100	93,8	93,8	100	94,6	100	96,4	100	100
hu la fe	girl	12	3659delC	m+3	3	1530000	41,3	153	2,21	1,42	0,92	yes	no	no	no	no	no	1	1	1	1	1	father	parent 8-12	70	6-13 parents	parents	-3,663310851	55,60372127	-2,029297062	76,4313194	-2,942735443	72,29873352	-3,697903648	28,73257569	0,642533937	95,3	79,2	100	100	100	100	100	100	92,9	100	100	100	100
hu la fe	girl	12	3659delC	m+3	3	1530000	41,3	153	2,21	1,42	0,92	yes	no	no	no	no	no	1	1	1	1	1	patient	child 8-12	90	6-11 interviewer	patient	-3,663310851	55,60372127	-2,029297062	76,4313194	-2,942735443	72,29873352	-3,697903648	28,73257569	0,642533937	96,3	87,5	100	100	100	93,8	100	96,4	96,4	100	100	100	100
hu la fe	boy	15	DF508	m-3	10000	2550000	74,7	174	5,12	4,52	5,45	NA	NA	NA	NA	NA	NA	NA	NA	NA	NA	NA	patient	NA	NA	NA	patient	1,261437388	114,9938942	0,993653128	111,4573455	0,375603125	102,6183535	1,071409041	125,6104621	0,8828125	NA	NA	NA	NA	NA	NA	NA	NA	NA	NA	NA	NA	NA
hu la fe	girl	15	DF508	m0	10000	2550000	76	177,5	5,34	4,55	4,94	yes	no	no	no	no	NA	NA	NA	NA	NA	NA	mother	parent 13-18	80	NA	parents	1,500984805	117,254393	1,705753766	121,046435	-0,594449509	96,00717741	0,614770024	113,3212557	0,852059925	80,4	62,5	95	100	75	100	100	67,9	85,7	100	75	80	100
hu la fe	girl	15	DF508	m0	10000	2550000	76	177,5	5,34	4,55	4,94	yes	no	no	no	no	NA	NA	NA	NA	NA	NA	patient	child 13-18	80	14 and older	patient	1,500984805	117,254393	1,705753766	121,046435	-0,594449509	96,00717741	0,614770024	113,3212557	0,852059925	85,8	79,2	95	95,8	100	75	100	64,3	78,6	100	85,7	100	87,5
hu la fe	girl	15	DF508	m+3	10000	2550000	80	177,7	5,59	5,04	6,5	yes	no	no	no	no	no	1	1	1	1	1	mother	parent 13-18	NA	NA	parents	2,52919332	128,8469058	2,071412952	125,6897879	0,254117662	101,5850382	2,13683243	148,1308645	0,901610018	NA	NA	NA	NA	NA	NA	NA	NA	NA	NA	NA	NA	NA
hu la fe	girl	15	DF508	m+3	10000	2550000	80	177,7	5,59	5,04	6,5	yes	no	no	no	no	no	1	1	1	1	1	patient	child 13-18	NA	NA	patient	2,52919332	128,8469058	2,071412952	125,6897879	0,254117662	101,5850382	2,13683243	148,1308645	0,901610018	NA	NA	NA	NA	NA	NA	NA	NA	NA	NA	NA	NA	NA
hu la fe	girl	13	Unknown	m-3	25000	215000	51,5	151	2,86	2,26	2,07	NA	NA	NA	NA	NA	NA	NA	NA	NA	NA	NA	patient	NA	90	NA	patient	-1,026248021	87,93612766	-0,0681858	99,18592766	-1,589057322	88,26969421	-1,782894269	63,55125891	0,79020979	NA	NA	NA	NA	NA	NA	NA	NA	NA	NA	NA	NA	NA
hu la fe	girl	13	Unknown	m0	25000	175000	53,5	152	2,57	1,9	1,4	yes	no	no	no	no	NA	NA	NA	NA	NA	NA	mother	parent 13-18	70	6-13 parents	parents	-2,334897045	72,16473821	-1,091017216	87,09582808	-2,170720694	82,50255617	-2,952706421	42,16461481	0,739299611	82,8	58,3	100	100	100	100	100	85,7	62,5	87,5	89,3	100	50
hu la fe	girl	13	Unknown	m0	25000	175000	53,5	152	2,57	1,9	1,4	yes	no	no	no	no	NA	NA	NA	NA	NA	NA	patient	child 13-18	90	12-13 interviewer	patient	-2,334897045	72,16473821	-1,091017216	87,09582808	-2,170720694	82,50255617	-2,952706421	42,16461481	0,739299611	76,7	62,5	100	100	100	93,8	100	46,4	82,1	87,5	67,9	60	62,5
hu la fe	girl	13	Unknown	m+3	3	175000	55,6	153	2,73	2,14	1,71	yes	no	no	no	no	no	1	1	1	1	1	mother	parent 13-18	80	6-13 parents	parents	-1,737346735	79,42499575	-0,801108663	90,47740534	-1,678651059	87,41219595	-2,486138244	50,58312347	0,783882784	74,3	58,3	90	100	83,3	68,8	100	25	71,4	87,5	75	100	50
hu la fe	girl	13	Unknown	m+3	3	175000	55,6	153	2,73	2,14	1,71	yes	no	no	no	no	no	1	1	1	1	1	patient	child 13-18	80	12-13 interviewer	patient	-1,737346735	79,42499575	-0,801108663	90,47740534	-1,678651059	87,41219595	-2,486138244	50,58312347	0,783882784	75,7	75	95	95,8	75	75	87,5	67,9	78,6	87,5	75	70	50
hu la fe	girl	3	Unknown	m-3	10000	150000	14,6	95	NA	NA	NA	NA	NA	NA	NA	NA	NA	NA	NA	NA	NA	NA	patient	NA	NA	NA	patient	NA	NA	NA	NA	NA	NA	NA	NA	NA	NA	NA	NA	NA	NA	NA	NA	NA	NA	NA	NA	NA	NA
hu la fe	girl	3	Unknown	m0	10000	150000	15,5	97	NA	NA	NA	yes	no	no	no	no	NA	NA	NA	NA	NA	NA	mother	parent 2-4	100	nc too young/too old	parents	NA	NA	NA	NA	NA	NA	NA	NA	NA	90,5	62,5	100	100	100	100	100	100	87,5	100	100	100	100
hu la fe	girl	3	Unknown	m+3	10000	150000	15,9	99,8	NA	NA	NA	yes	no	no	no	no	no	1	1	1	1	1	mother	parent 2-4	100	nc too young/too old	parents	NA	NA	NA	NA	NA	NA	NA	NA	NA	91,6	62,5	100	100	100	100	100	100	85,7	100	100	100	100
hu la fe	boy	2	N1303K	m-3	10000	15000	9,65	82	NA	NA	NA	NA	NA	NA	NA	NA	NA	NA	NA	NA	NA	NA	patient	NA	NA	NA	patient	NA	NA	NA	NA	NA	NA	NA	NA	NA	NA	NA	NA	NA	NA	NA	NA	NA	NA	NA	NA	NA	NA
hu la fe	boy	2	N1303K	m0	10000	15000	10,9	85	NA	NA	NA	yes	no	no	no	no	NA	NA	NA	NA	NA	NA	mother	parent 2-4	90	nc too young/too old	parents	NA	NA	NA	NA	NA	NA	NA	NA	NA	81,8	83,3	80	83,3	100	87,5	100	57,1	78,6	100	100	100	100
hu la fe	boy	2	N1303K	m+3	10000	15000	11,25	87,5	NA	NA	NA	yes	no	no	no	no	no	1	1	1	1	1	mother	parent 2-4	80	nc too young/too old	parents	NA	NA	NA	NA	NA	NA	NA	NA	NA	87,2	87,5	95	37,5	100	100	100	67,9	87,5	100	100	100	100
hu la fe	girl	2	W1282X	m-3	10000	13000	11,35	84	NA	NA	NA	NA	NA	NA	NA	NA	NA	NA	NA	NA	NA	NA	patient	NA	NA	NA	patient	NA	NA	NA	NA	NA	NA	NA	NA	NA	NA	NA	NA	NA	NA	NA	NA	NA	NA	NA	NA	NA	NA
hu la fe	girl	3	W1282X	m0	10000	13000	12,3	92	NA	NA	NA	yes	no	no	no	no	NA	NA	NA	NA	NA	NA	mother	parent 2-4	90	nc too young/too old	parents	NA	NA	NA	NA	NA	NA	NA	NA	NA	94,6	100	100	87,5	100	100	100	82,1	91,1	100	89,3	100	100
hu la fe	girl	3	W1282X	m+3	10000	13000	12,5	89,5	NA	NA	NA	yes	no	no	no	no	no	1	1	1	1	1	mother	parent 2-4	90	nc too young/too old	parents	NA	NA	NA	NA	NA	NA	NA	NA	NA	94,6	100	100	91,7	100	100	100	82,1	87,5	100	92,9	100	100
hu la fe	boy	1	W1089X	m0	10000	65000	34,5	145,5	2,67	2,23	2,73	yes	no	no	no	no	NA	NA	NA	NA	NA	NA	patient	child 8-12	80	12-13 interviewer	patient	NA	NA	NA	NA	NA	NA	NA	NA	0,835205993	92,9	100	90	95,8	100	81,2	87,5	92,9	91,1	75	100	100	100
hu la fe	boy	5	W1089X	m-3	10000	45000	34,1	145,5	2,2	1,55	0,96	NA	NA	NA	NA	NA	NA	NA	NA	NA	NA	NA	patient	NA	NA	NA	patient	-1,909493483	75,18199414	-0,538378177	92,73003323	-2,279958372	79,64180834	-2,826988439	38,44568726	0,704545455	NA	NA	NA	NA	NA	NA	NA	NA	NA	NA	NA	NA	NA
hu la fe	boy	5	W1089X	m0	10000	65000	34,5	145,5	2,67	2,23	2,73	yes	no	no	no	no	NA	NA	NA	NA	NA	NA	mother	parent 8-12	80	6-13 parents	parents	0,577589084	107,4637157	0,85777935	111,4766365	-0,747154593	94,76562188	0,395856704	110,8268743	0,835205993	79,4	79,2	95	100	100	93,8	93,8	60,7	69,6	62,5	92,9	100	75
hu la fe	boy	5	W1089X	m+3	10000	65000	36	148	2,64	2,16	2,2	yes	no	no	no	no	no	1	1	1	1	1	mother	parent 8-12	90	6-13 parents	parents	-0,003319825	99,95713912	0,397043267	105,2554496	-0,922806593	93,352174	-0,486085423	87,55100826	0,818181818	86,8	83,3	85	100	91,7	100	87,5	78,6	83,9	87,5	85,7	100	100
hu la fe	boy	5	W1089X	m+3	10000	65000	36	148	2,64	2,16	2,2	yes	no	no	no	no	no	1	1	1	1	1	patient	child 8-12	90	12-13 interviewer	patient	-0,003319825	99,95713912	0,397043267	105,2554496	-0,922806593	93,352174	-0,486085423	87,55100826	0,818181818	90,9	83,3	85	100	100	100	87,5	75	85,7	100	100	85	100
hu la fe	boy	17	DF508	m-3	10000	90000	44,7	151	2,92	2,43	2,94	NA	NA	NA	NA	NA	NA	NA	NA	NA	NA	NA	patient	NA	NA	NA	patient	-1,782394104	78,73323553	-1,425891081	83,63579967	-0,780272601	93,98392083	-0,936254648	79,83071633	0,832191781	NA	NA	NA	NA	NA	NA	NA	NA	NA	NA	NA	NA	NA
hu la fe	boy	17	DF508	m0	10000	90000	43	151	2,92	2,1	1,23	yes	no	no	no	no	NA	NA	NA	NA	NA	NA	father	parent 13-18	90	nc too young/too old	parents	-2,699073469	67,62420278	-1,473206385	83,09165478	-2,185405483	81,21757288	-3,722512645	33,18646683	0,719178082	87,5	75	95	91,7	100	87,5	100	75	78,6	87,5	96,4	100	87,5
hu la fe	boy	17	DF508	m0	10000	90000	43	151	2,92	2,1	1,23	yes	no	no	no	no	NA	NA	NA	NA	NA	NA	patient	child 13-18	90	14 and older	patient	-2,699073469	67,62420278	-1,473206385	83,09165478	-2,185405483	81,21757288	-3,722512645	33,18646683	0,719178082	84,1	87,5	90	100	100	75	100	71,4	82,1	75	100	100	87,5
hu la fe	boy	17	DF508	m+3	10000	90000	43,8	151	2,71	1,43	1,02	yes	no	no	no	no	no	1	1	1	1	1	mother	parent 13-18	90	nc too young/too old	parents	-4,441562578	45,81207736	-2,035079869	76,68343747	-3,872849066	59,59502431	-4,181355936	27,37358491	0,527675277	81,4	100	100	75	100	56,2	100	53,6	82,1	87,5	100	100	87,5
hu la fe	boy	17	DF508	m+3	10000	90000	43,8	151	2,71	1,43	1,02	yes	no	no	no	no	no	1	1	1	1	1	patient	child 13-18	90	14 and older	patient	-4,441562578	45,81207736	-2,035079869	76,68343747	-3,872849066	59,59502431	-4,181355936	27,37358491	0,527675277	86,5	100	95	95,8	100	75	100	67,9	91,1	87,5	100	90	62,5
hu la fe	girl	9	G542X	m-3	10000	70000	38	134,5	2,01	1,79	2,07	NA	NA	NA	NA	NA	NA	NA	NA	NA	NA	NA	patient	NA	NA	NA	patient	0,268057041	103,1363329	0,225546427	102,6992685	-0,062050699	99,62584028	-0,391041259	91,25183438	0,890547264	NA	NA	NA	NA	NA	NA	NA	NA	NA	NA	NA	NA	NA
hu la fe	girl	9	G542X	m0	10000	75000	39,5	137,5	2,23	1,97	2,23	yes	no	no	no	no	NA	NA	NA	NA	NA	NA	mother	parent 8-12	80	6-13 parents	parents	0,624726378	107,2659501	0,61072577	107,3038349	-0,138207895	99,15815508	-0,293016368	93,47261201	0,883408072	76,4	54,2	60	100	100	100	87,5	25	66,1	100	92,9	95	50
hu la fe	girl	9	G542X	m0	10000	75000	39,5	137,5	2,23	1,97	2,23	yes	no	no	no	no	NA	NA	NA	NA	NA	NA	patient	child 8-12	100	6-11 interviewer	patient	0,624726378	107,2659501	0,61072577	107,3038349	-0,138207895	99,15815508	-0,293016368	93,47261201	0,883408072	71,3	54,2	70	91,7	91,7	93,8	93,8	50	64,3	100	82,1	50	62,5
hu la fe	girl	10	G542X	m+3	10000	75000	40,6	139,8	2,03	1,76	2,08	yes	no	no	no	no	NA	NA	NA	NA	NA	NA	mother	parent 8-12	NA	NA	parents	-0,71625153	91,58454231	-0,582188251	93,14495357	-0,391884601	97,5436747	-0,746707278	83,62522212	0,866995074	NA	NA	NA	NA	NA	NA	NA	NA	NA	NA	NA	NA	NA
hu la fe	girl	10	G542X	m+3	10000	75000	40,6	139,8	2,03	1,76	2,08	yes	no	no	no	no	NA	NA	NA	NA	NA	NA	patient	child 8-12	NA	NA	patient	-0,71625153	91,58454231	-0,582188251	93,14495357	-0,391884601	97,5436747	-0,746707278	83,62522212	0,866995074	NA	NA	NA	NA	NA	NA	NA	NA	NA	NA	NA	NA	NA
hu la fe	boy	11	D1082	m-3	10000	120000	32,4	140,5	2,5	1,34	0,79	NA	NA	NA	NA	NA	NA	NA	NA	NA	NA	NA	patient	NA	NA	NA	patient	-3,113087677	64,45485248	0,29129163	103,354742	-3,85777684	62,09251181	-3,777274828	32,44020254	0,536	NA	NA	NA	NA	NA	NA	NA	NA	NA	NA	NA	NA	NA
hu la fe	boy	11	D1082	m0	10000	130000	33,5	142	2,41	1,77	1,28	yes	no	no	no	no	NA	NA	NA	NA	NA	NA	mother	parent 8-12	80	6-13 parents	parents	-1,546100434	82,40414299	-0,312623957	96,41367045	-1,926166172	85,09940419	-2,533228165	50,75945291	0,734439834	73,3	75	90	33,3	100	93,8	100	60,7	73,2	100	67,9	70	75
hu la fe	boy	11	D1082	m0	10000	130000	33,5	142	2,41	1,77	1,28	yes	no	no	no	no	NA	NA	NA	NA	NA	NA	patient	child 8-12	90	6-11 interviewer	patient	-1,546100434	82,40414299	-0,312623957	96,41367045	-1,926166172	85,09940419	-2,533228165	50,75945291	0,734439834	84,5	83,3	95	45,8	91,7	93,8	100	78,6	83,9	100	100	85	62,5
hu la fe	boy	12	D1082	m+3	10000	130000	34,1	142,4	2,51	1,79	1,19	yes	no	no	no	no	no	1	1	1	1	1	mother	parent 8-12	80	6-13 parents	parents	-1,550169644	82,25869161	-0,067500477	99,22584241	-2,200114851	82,55411783	-2,815455454	46,40222966	0,71314741	81,8	75	85	66,7	91,7	81,2	100	71,4	92,9	100	92,9	80	50
hu la fe	boy	12	D1082	m+3	10000	130000	34,1	142,4	2,51	1,79	1,19	yes	no	no	no	no	no	1	1	1	1	1	patient	child 8-12	90	6-11 interviewer	patient	-1,550169644	82,25869161	-0,067500477	99,22584241	-2,200114851	82,55411783	-2,815455454	46,40222966	0,71314741	61,1	58,3	40	45,8	66,7	56,2	75	50	48,2	100	75	100	75
hu la fe	girl	7	C14C>15	m-3	10000	35000	21,5	121	1,21	1,17	1,94	NA	NA	NA	NA	NA	NA	NA	NA	NA	NA	NA	patient	NA	NA	NA	patient	-1,016817338	87,54051328	-1,481351487	81,72811416	1,257512372	106,5036737	0,347297026	108,1767046	0,966942149	NA	NA	NA	NA	NA	NA	NA	NA	NA	NA	NA	NA	NA
hu la fe	girl	7	C14C>15	m0	10000	35000	23	123	NA	NA	NA	yes	no	no	no	no	NA	NA	NA	NA	NA	NA	mother	parent 5-7	70	6-13 parents	parents	NA	NA	NA	NA	NA	NA	NA	NA	NA	97	100	100	100	100	93,8	100	92,9	91,1	100	96,4	100	100
hu la fe	girl	7	C14C>15	m0	10000	35000	23	123	NA	NA	NA	yes	no	no	no	no	NA	NA	NA	NA	NA	NA	patient	child 5-7	70	6-11 interviewer	patient	NA	NA	NA	NA	NA	NA	NA	NA	NA	94,6	100	100	83,3	100	87,5	100	100	85,7	100	92,9	100	100
hu la fe	girl	8	C14C>15	m+3	10000	35000	24,4	125,5	1,21	1,17	1,94	yes	no	no	no	no	no	1	1	1	1	1	mother	parent 5-7	100	6-13 parents	parents	-1,628270428	80,20304556	-2,128820676	74,45665223	1,355691222	107,0480735	0,026083739	100,6036478	0,966942149	99	100	100	100	100	100	100	100	94,6	100	100	100	100
hu la fe	girl	8	C14C>15	m+3	10000	35000	24,4	125,5	1,21	1,17	1,94	yes	no	no	no	no	no	1	1	1	1	1	patient	child 5-7	90	6-11 interviewer	patient	-1,628270428	80,20304556	-2,128820676	74,45665223	1,355691222	107,0480735	0,026083739	100,6036478	0,966942149	99,3	100	100	100	100	100	100	100	96,4	100	100	100	100
hu la fe	girl	12	DF508	m-3	10000	28500	44,5	155,2	3,87	2,87	2,2	NA	NA	NA	NA	NA	NA	NA	NA	NA	NA	NA	patient	NA	NA	NA	patient	0,956675042	111,0410581	2,589382691	131,4686327	-2,056310834	83,82568795	-1,49518786	68,74659914	0,741602067	NA	NA	NA	NA	NA	NA	NA	NA	NA	NA	NA	NA	NA
hu la fe	girl	12	DF508	m0	10000	27500	49,7	156,5	4,01	2,94	2,11	yes	no	no	no	no	NA	NA	NA	NA	NA	NA	mother	parent 8-12	100	6-13 parents	parents	0,907295364	110,4766417	2,665469909	132,4665705	-2,151552786	82,79256039	-1,724467983	64,31208695	0,733167082	95,6	100	100	100	100	100	100	78,6	100	100	100	100	100
hu la fe	girl	12	DF508	m0	10000	27500	49,7	156,5	4,01	2,94	2,11	yes	no	no	no	no	NA	NA	NA	NA	NA	NA	patient	child 8-12	90	12-13 interviewer	patient	0,907295364	110,4766417	2,665469909	132,4665705	-2,151552786	82,79256039	-1,724467983	64,31208695	0,733167082	95,3	100	95	100	100	100	100	78,6	98,2	100	100	100	100
hu la fe	girl	12	DF508	m+3	10000	27500	50,35	157,3	4,08	2,99	2,13	yes	no	no	no	no	no	1	1	1	1	1	mother	parent 8-12	100	6-13 parents	parents	0,870985145	110,0615197	2,640966389	132,2084457	-2,162208325	82,66463085	-1,757299469	63,76534768	0,732843137	94,6	100	100	100	100	100	100	85,7	98,2	100	100	100	100
hu la fe	girl	12	DF508	m+3	10000	27500	50,35	157,3	4,08	2,99	2,13	yes	no	no	no	no	no	1	1	1	1	1	patient	child 8-12	100	12-13 interviewer	patient	0,870985145	110,0615197	2,640966389	132,2084457	-2,162208325	82,66463085	-1,757299469	63,76534768	0,732843137	95,6	79,2	95	100	100	100	100	89,3	100	100	100	100	87,5
hu la fe	girl	13	G1244E	m-3	10000	70000	49,5	165	2,11	1,79	2,07	NA	NA	NA	NA	NA	NA	NA	NA	NA	NA	NA	patient	NA	NA	NA	patient	-3,505369014	57,59605254	-3,50917528	59,77815795	-0,659091638	95,64212046	-2,181661631	55,99205286	0,848341232	NA	NA	NA	NA	NA	NA	NA	NA	NA	NA	NA	NA	NA
hu la fe	girl	13	G1244E	m0	10000	70000	53,5	165	1,92	1,54	1,39	yes	no	no	no	no	NA	NA	NA	NA	NA	NA	mother	parent 13-18	80	6-13 parents	parents	-4,172395452	49,03678159	-4,041090105	53,94007301	-1,355242453	90,27195541	-3,243327051	37,21951175	0,802083333	92,9	100	100	100	100	100	100	100	98,2	100	100	100	100
hu la fe	girl	13	G1244E	m0	10000	70000	53,5	165	1,92	1,54	1,39	yes	no	no	no	no	NA	NA	NA	NA	NA	NA	patient	child 13-18	70	12-13 interviewer	patient	-4,172395452	49,03678159	-4,041090105	53,94007301	-1,355242453	90,27195541	-3,243327051	37,21951175	0,802083333	98,3	100	100	100	100	93,8	100	89,3	100	100	100	100	100
hu la fe	girl	14	G1244E	m+3	10000	70000	52,5	165	2,09	1,79	2,13	yes	no	no	no	no	no	1	1	1	1	1	mother	parent 13-18	NA	NA	parents	-3,589025339	56,53103429	-3,629955238	58,32444392	-0,567211693	96,26706687	-2,16006714	56,59000016	0,85645933	NA	NA	NA	NA	NA	NA	NA	NA	NA	NA	NA	NA	NA
hu la fe	girl	14	G1244E	m+3	10000	70000	52,5	165	2,09	1,79	2,13	yes	no	no	no	no	no	1	1	1	1	1	patient	child 13-18	NA	NA	patient	-3,589025339	56,53103429	-3,629955238	58,32444392	-0,567211693	96,26706687	-2,16006714	56,59000016	0,85645933	NA	NA	NA	NA	NA	NA	NA	NA	NA	NA	NA	NA	NA
hu la fe	girl	15	1609delCa	m-3	10000	160000	47,5	155,5	1,84	1,25	0,39	NA	NA	NA	NA	NA	NA	NA	NA	NA	NA	NA	patient	NA	NA	NA	patient	-4,67606985	42,4322802	-3,797311686	55,98727031	-2,72838438	75,45033545	-5,175014998	10,72773431	0,679347826	NA	NA	NA	NA	NA	NA	NA	NA	NA	NA	NA	NA	NA
hu la fe	girl	16	1609delCa	m0	25000	160000	49,5	155,5	2,32	1,34	0,55	yes	no	no	no	no	NA	NA	NA	NA	NA	NA	mother	parent 13-18	NA	NA	parents	-4,457540886	45,32184359	-2,513341238	70,32786276	-3,391428958	64,14811536	-4,828151629	15,08022192	0,577586207	NA	NA	NA	NA	NA	NA	NA	NA	NA	NA	NA	NA	NA
hu la fe	girl	16	1609delCa	m0	25000	160000	49,5	155,5	2,32	1,34	0,55	yes	no	no	no	no	NA	NA	NA	NA	NA	NA	patient	child 13-18	NA	NA	patient	-4,457540886	45,32184359	-2,513341238	70,32786276	-3,391428958	64,14811536	-4,828151629	15,08022192	0,577586207	NA	NA	NA	NA	NA	NA	NA	NA	NA	NA	NA	NA	NA
hu la fe	girl	16	1609delCa	m+3	3	160000	50	156	2,33	1,41	0,57	yes	no	no	no	no	no	1	1	1	1	1	mother	parent 13-18	70	nc too young/too old	parents	-4,316444418	47,17288162	-2,554823685	69,81478646	-3,237821975	67,24020522	-4,806075188	15,50235975	0,605150215	80,1	58,3	100	100	100	87,5	75	50	82,1	100	71,4	100	100
hu la fe	girl	16	1609delCa	m+3	3	160000	50	156	2,33	1,41	0,57	yes	no	no	no	no	no	1	1	1	1	1	patient	child 13-18	80	14 and older	patient	-4,316444418	47,17288162	-2,554823685	69,81478646	-3,237821975	67,24020522	-4,806075188	15,50235975	0,605150215	69,9	62,5	90	100	91,7	81,2	100	14,3	71,4	75	71,4	85	37,5
usm	girl	4	DF508	m-3	10000	150000	14,8	98,5	NA	NA	NA	NA	NA	NA	NA	NA	NA	NA	NA	NA	NA	NA	patient	NA	NA	NA	patient	NA	NA	NA	NA	NA	NA	NA	NA	NA	NA	NA	NA	NA	NA	NA	NA	NA	NA	NA	NA	NA	NA
usm	girl	4	DF508	m0	10000	150000	15,3	100	NA	NA	NA	yes	no	no	no	no	NA	NA	NA	NA	NA	NA	mother	parent 2-4	75	nc too young/too old	parents	NA	NA	NA	NA	NA	NA	NA	NA	NA	89,5	79,2	100	100	91,7	100	100	67,9	82,1	100	96,4	95	100
usm	girl	4	DF508	m+3	10000	150000	15,9	101	NA	NA	NA	yes	no	no	no	no	yes	0	2	0	0	0	mother	parent 2-4	80	nc too young/too old	parents	NA	NA	NA	NA	NA	NA	NA	NA	NA	91,6	83,3	100	100	100	100	100	64,3	85,7	100	96,4	100	100
usm	girl	4	E585X	m-3	10000	160000	15,7	101	NA	NA	NA	NA	NA	NA	NA	NA	NA	NA	NA	NA	NA	NA	patient	NA	NA	NA	patient	NA	NA	NA	NA	NA	NA	NA	NA	NA	NA	NA	NA	NA	NA	NA	NA	NA	NA	NA	NA	NA	NA
usm	girl	4	E585X	m0	10000	170000	15,2	102	NA	NA	NA	yes	no	no	no	no	NA	NA	NA	NA	NA	NA	mother	parent 2-4	65	nc too young/too old	parents	NA	NA	NA	NA	NA	NA	NA	NA	NA	88,2	83,3	80	100	100	93,8	100	60,7	80,4	100	100	95	87,5
usm	girl	5	E585X	m+3	10000	170000	15,8	102,8	NA	NA	NA	yes	no	no	no	no	yes	0	3	0	1	0	mother	parent 2-4	55	nc too young/too old	parents	NA	NA	NA	NA	NA	NA	NA	NA	NA	76,7	54,2	55	100	100	81,2	93,8	32,1	76,8	100	96,4	80	75
usm	girl	7	DF508	m-3	10000	210000	22,2	119,1	1,52	1,39	2,08	NA	NA	NA	NA	NA	NA	NA	NA	NA	NA	NA	patient	NA	NA	NA	patient	0,606936911	107,2962171	0,489602629	106,1453668	0,102273555	100,5916909	0,765219899	118,0755601	0,914473684	NA	NA	NA	NA	NA	NA	NA	NA	NA	NA	NA	NA	NA
usm	girl	7	DF508	m0	10000	220000	22,8	120,1	1,66	1,51	2,12	yes	no	no	no	no	NA	NA	NA	NA	NA	NA	patient	child 5-7	70	6-11 interviewer	patient	1,181238288	114,0507262	1,059946833	113,2753221	0,033771254	100,197699	0,764134976	117,9692712	0,909638554	73	75	90	50	100	62,5	62,5	57,1	82,1	100	64,3	80	100
usm	girl	7	DF508	m0	10000	220000	22,8	120,1	1,66	1,51	2,12	yes	no	no	no	no	NA	NA	NA	NA	NA	NA	mother	parent 5-7	80	6-13 parents	parents	1,181238288	114,0507262	1,059946833	113,2753221	0,033771254	100,197699	0,764134976	117,9692712	0,909638554	NA	75	NA	NA	100	75	100	NA	NA	100	100	80	100
usm	girl	8	DF508	m+3	10000	220000	23,2	121	1,58	1,42	2,09	yes	no	no	no	no	yes	2	5	0	0	0	patient	child 5-7	100	6-11 interviewer	patient	0,43436369	105,1750527	0,45279385	105,5963172	-0,149100001	99,10630165	0,602894276	114,0831607	0,898734177	77,7	75	90	41,7	100	87,5	62,5	64,3	89,3	75	85,7	100	50
usm	girl	8	DF508	m+3	10000	220000	23,2	121	1,58	1,42	2,09	yes	no	no	no	no	yes	2	5	0	0	0	mother	parent 5-7	70	6-13 parents	parents	0,43436369	105,1750527	0,45279385	105,5963172	-0,149100001	99,10630165	0,602894276	114,0831607	0,898734177	82,4	66,7	95	75	100	68,8	81,2	53,6	96,4	100	100	100	75
usm	boy	10	4016insT	m-3	10000	250000	32,5	136,7	2,33	1,81	1,53	NA	NA	NA	NA	NA	NA	NA	NA	NA	NA	NA	patient	NA	NA	NA	patient	-0,484452277	94,55438626	0,431332527	105,0257684	-1,393225086	89,56931779	-1,493798294	68,37369175	0,776824034	NA	NA	NA	NA	NA	NA	NA	NA	NA	NA	NA	NA	NA
usm	boy	10	4016insT	m0	10000	250000	33	138,3	2,83	1,84	1,7	yes	no	no	no	no	NA	NA	NA	NA	NA	NA	patient	child 8-12	78	6-11 interviewer	patient	-0,5965055	93,3067878	2,017040725	123,5417841	-2,861101822	75,14303839	-1,208520422	74,0343702	0,650176678	84,1	83,3	95	100	91,7	93,8	81,2	64,3	87,5	100	78,6	75	87,5
usm	boy	10	4016insT	m0	10000	250000	33	138,3	2,83	1,84	1,7	yes	no	no	no	no	NA	NA	NA	NA	NA	NA	father	parent 8-12	75	6-13 parents	parents	-0,5965055	93,3067878	2,017040725	123,5417841	-2,861101822	75,14303839	-1,208520422	74,0343702	0,650176678	79,1	87,5	90	100	100	87,5	100	32,1	76,8	100	71,4	75	50
usm	boy	10	4016insT	m+3	10000	250000	33,3	139,4	2,45	1,89	1,68	yes	no	no	no	no	yes	1	0	0	0	0	patient	child 8-12	85	6-11 interviewer	patient	-0,552788716	93,8066895	0,39052016	104,5264073	-1,432613816	89,29803556	-1,330259052	71,72161666	0,771428571	83,8	83,3	90	100	91,7	87,5	87,5	53,6	89,3	100	89,3	80	87,5
usm	boy	10	4016insT	m+3	10000	250000	33,3	139,4	2,45	1,89	1,68	yes	no	no	no	no	yes	1	0	0	0	0	father	parent 8-12	85	6-13 parents	parents	-0,552788716	93,8066895	0,39052016	104,5264073	-1,432613816	89,29803556	-1,330259052	71,72161666	0,771428571	83,1	66,7	100	91,7	100	87,5	93,8	50	83,9	100	92,9	80	75
usm	girl	17	3659 delC	m-3	25000	540000	52,2	148,3	2,11	1,72	1,76	NA	NA	NA	NA	NA	NA	NA	NA	NA	NA	NA	patient	NA	NA	NA	patient	-3,056116497	63,25173964	-2,542267279	69,79693816	-1,317120109	90,25791344	-2,521476184	50,84116594	0,815165877	NA	NA	NA	NA	NA	NA	NA	NA	NA	NA	NA	NA	NA
usm	girl	17	3659 delC	m0	25000	540000	54	149,8	2,23	1,86	2,07	yes	no	no	no	no	NA	NA	NA	NA	NA	NA	patient	child 13-18	52	14 and older	patient	-2,76368311	66,88761287	-2,349681583	71,99945076	-1,045543791	92,48449734	-2,071266568	58,9082408	0,834080717	92,2	70,8	100	91,7	100	93,8	100	75	100	100	96,4	100	87,5
usm	girl	17	3659 delC	m0	25000	540000	54	149,8	2,23	1,86	2,07	yes	no	no	no	no	NA	NA	NA	NA	NA	NA	mother	parent 13-18	70	nc too young/too old	parents	-2,76368311	66,88761287	-2,349681583	71,99945076	-1,045543791	92,48449734	-2,071266568	58,9082408	0,834080717	89,9	87,5	100	100	100	75	100	89,3	92,9	100	100	100	100
usm	girl	18	3659 delC	m+3	25000	540000	55,4	149,8	2,13	1,73	1,78	yes	no	no	no	no	yes	1	8	0	0	0	patient	child 13-18	55	14 and older	patient	-3,147955588	62,09666403	-2,6441257	68,57180276	-1,326852758	90,13235425	-2,53796202	50,58468009	0,812206573	94,6	79,2	100	91,7	100	100	100	92,9	98,2	100	100	95	100
usm	girl	18	3659 delC	m+3	25000	540000	55,4	149,8	2,13	1,73	1,78	yes	no	no	no	no	yes	1	8	0	0	0	mother	parent 13-18	65	nc too young/too old	parents	-3,147955588	62,09666403	-2,6441257	68,57180276	-1,326852758	90,13235425	-2,53796202	50,58468009	0,812206573	82,4	87,5	90	41,7	100	87,5	93,8	82,1	83,9	100	96,4	90	100
usm	girl	15	L1096R-L967F	m-3	25000	250000	47,2	157	2,89	2,5	2,56	NA	NA	NA	NA	NA	NA	NA	NA	NA	NA	NA	patient	NA	NA	NA	patient	-1,329223377	84,32699822	-1,069302654	87,21525088	-0,563209924	96,24437891	-1,453244616	70,34589019	0,865051903	NA	NA	NA	NA	NA	NA	NA	NA	NA	NA	NA	NA	NA
usm	girl	15	L1096R-L967F	m0	25000	250000	50,2	157,6	3,26	2,58	2,2	yes	no	no	no	no	NA	NA	NA	NA	NA	NA	patient	child 13-18	90	14 and older	patient	-1,200535912	85,86345512	-0,244370788	97,04725083	-1,591992292	88,05420435	-2,007342588	59,84307192	0,791411043	84,5	87,5	100	100	100	75	100	53,6	85,7	100	85,7	100	87,5
usm	girl	15	L1096R-L967F	m0	25000	250000	50,2	157,6	3,26	2,58	2,2	yes	no	no	no	no	NA	NA	NA	NA	NA	NA	father	parent 13-18	90	nc too young/too old	parents	-1,200535912	85,86345512	-0,244370788	97,04725083	-1,591992292	88,05420435	-2,007342588	59,84307192	0,791411043	87,2	79,2	100	100	100	75	100	53,6	89,3	100	100	100	100
usm	girl	15	L1096R-L967F	m+3	25000	250000	49,6	156,6	3,38	2,67	2,31	yes	no	no	no	no	yes	1	0	0	0	0	patient	child 13-18	70	14 and older	patient	-0,884148865	89,62206785	0,13112629	101,5929501	-1,616450877	87,80874072	-1,834162656	63,12165909	0,789940828	85,1	87,5	100	100	100	75	100	64,3	73,2	100	92,9	100	100
usm	girl	15	L1096R-L967F	m+3	25000	250000	49,6	156,6	3,38	2,67	2,31	yes	no	no	no	no	yes	1	0	0	0	0	mother	parent 13-18	80	nc too young/too old	parents	-0,884148865	89,62206785	0,13112629	101,5929501	-1,616450877	87,80874072	-1,834162656	63,12165909	0,789940828	79,7	66,7	75	100	100	75	100	42,9	87,5	100	92,9	90	87,5
usm	girl	15	N1303K	m-3	25000	625000	53,4	164	4,43	3,75	4,01	NA	NA	NA	NA	NA	NA	NA	NA	NA	NA	NA	patient	NA	NA	NA	patient	1,208867332	113,9284832	1,599152009	119,7289821	-0,792329211	94,56093647	0,118095432	102,5235745	0,846501129	NA	NA	NA	NA	NA	NA	NA	NA	NA	NA	NA	NA	NA
usm	girl	16	N1303K	m0	25000	625000	53,9	164,2	3,85	2,77	1,87	yes	no	no	no	no	NA	NA	NA	NA	NA	NA	patient	child 13-18	45	14 and older	patient	-1,389291527	83,61066665	0,275521742	103,3578492	-2,338025592	80,37721241	-2,695592121	47,56346648	0,719480519	79,7	41,7	95	91,7	91,7	75	37,5	75	92,9	100	85,7	100	37,5
usm	girl	16	N1303K	m0	25000	625000	53,9	164,2	3,85	2,77	1,87	yes	no	no	no	no	NA	NA	NA	NA	NA	NA	mother	parent 13-18	50	nc too young/too old	parents	-1,389291527	83,61066665	0,275521742	103,3578492	-2,338025592	80,37721241	-2,695592121	47,56346648	0,719480519	80,7	62,5	95	87,5	100	81,2	43,8	82,1	76,8	100	85,7	80	50
usm	girl	16	N1303K	m+3	25000	625000	56,6	164,2	4,27	3,54	3,57	yes	no	no	no	no	yes	6	0	0	1	1	patient	child 13-18	50	14 and older	patient	0,552599402	106,4013792	1,147094555	114,1248679	-1,041723561	92,6221114	-0,45409551	90,46459688	0,829039813	78	45,8	70	87,5	100	81,2	62,5	42,9	96,4	100	85,7	100	75
usm	girl	16	N1303K	m+3	25000	625000	56,6	164,2	4,27	3,54	3,57	yes	no	no	no	no	yes	6	0	0	1	1	mother	parent 13-18	65	nc too young/too old	parents	0,552599402	106,4013792	1,147094555	114,1248679	-1,041723561	92,6221114	-0,45409551	90,46459688	0,829039813	82,8	66,7	90	91,7	100	87,5	62,5	85,7	73,2	100	92,9	80	37,5
usm	boy	15	DF508	m-3	25000	625000	63	178,9	6,57	5,04	4,16	NA	NA	NA	NA	NA	NA	NA	NA	NA	NA	NA	patient	NA	NA	NA	patient	1,510524972	117,8833629	2,688742397	131,1681785	-1,3600522	89,32317994	-0,485228675	89,34314343	0,767123288	NA	NA	NA	NA	NA	NA	NA	NA	NA	NA	NA	NA	NA
usm	boy	16	DF508	m0	25000	650000	63,3	179	6,49	5,09	4,53	yes	no	no	no	no	NA	NA	NA	NA	NA	NA	patient	child 13-18	90	14 and older	patient	1,470953915	117,3725557	2,406679813	127,8918649	-1,132068166	91,20867532	-0,183128399	95,90152223	0,784283513	80,7	66,7	85	95,8	83,3	75	75	67,9	85,7	100	78,6	85	75
usm	boy	16	DF508	m0	25000	650000	63,3	179	6,49	5,09	4,53	yes	no	no	no	no	NA	NA	NA	NA	NA	NA	mother	parent 13-18	92	nc too young/too old	parents	1,470953915	117,3725557	2,406679813	127,8918649	-1,132068166	91,20867532	-0,183128399	95,90152223	0,784283513	76	70,8	90	95,8	83,3	62,5	87,5	64,3	69,6	100	82,1	75	25
usm	boy	16	DF508	m+3	25000	650000	64,4	179,3	6,56	5,47	5,79	yes	no	no	no	no	yes	9	4	0	0	1	patient	child 13-18	95	14 and older	patient	2,090131485	124,5261235	2,386177869	127,662006	-0,413789028	96,92264072	0,886878322	121,0921097	0,833841463	88,9	79,2	95	100	91,7	93,8	93,8	85,7	83,9	100	82,1	100	75
usm	boy	16	DF508	m+3	25000	650000	64,4	179,3	6,56	5,47	5,79	yes	no	no	no	no	yes	9	4	0	0	1	mother	parent 13-18	80	nc too young/too old	parents	2,090131485	124,5261235	2,386177869	127,662006	-0,413789028	96,92264072	0,886878322	121,0921097	0,833841463	84,5	83,3	75	100	100	81,2	81,2	78,6	69,6	100	100	85	75
usm	girl	10	852 del 22Bp	m-3	10000	250000	25,4	134	2	1,78	2,67	NA	NA	NA	NA	NA	NA	NA	NA	NA	NA	NA	patient	NA	NA	NA	patient	0,006297265	100,0733834	-0,014792986	99,8251245	-0,053292741	99,67676743	0,517845326	111,6051589	0,89	NA	NA	NA	NA	NA	NA	NA	NA	NA	NA	NA	NA	NA
usm	girl	10	852 del 22Bp	m0	10000	250000	25,9	136,8	1,93	1,74	2	yes	no	no	no	no	NA	NA	NA	NA	NA	NA	patient	child 8-12	80	6-11 interviewer	patient	-0,631948387	92,59827091	-0,766540783	91,01821809	0,193387539	101,1479251	-0,933991135	79,83238636	0,901554404	85,5	87,5	95	91,7	100	100	87,5	71,4	73,2	100	75	95	87,5
usm	girl	10	852 del 22Bp	m0	10000	250000	25,9	136,8	1,93	1,74	2	yes	no	no	no	no	NA	NA	NA	NA	NA	NA	mother	parent 8-12	78	6-13 parents	parents	-0,631948387	92,59827091	-0,766540783	91,01821809	0,193387539	101,1479251	-0,933991135	79,83238636	0,901554404	NA	66,7	100	91,7	100	100	93,8	71,4	NA	100	92,9	90	87,5
usm	boy	9	N1303K	m-3	10000	220000	25,2	121,5	1,58	1,18	1,49	NA	NA	NA	NA	NA	NA	NA	NA	NA	NA	NA	patient	NA	NA	NA	patient	-1,528741249	82,0322922	-0,233746667	97,21552426	-1,966835056	84,00902042	-0,707001979	83,8512071	0,746835443	NA	NA	NA	NA	NA	NA	NA	NA	NA	NA	NA	NA	NA
usm	boy	9	N1303K	m0	10000	220000	25,9	123,3	1,67	1,14	0,55	yes	no	no	no	no	NA	NA	NA	NA	NA	NA	patient	child 8-12	45	6-11 interviewer	patient	-2,043152464	76,25431977	-0,127516178	98,49177664	-2,622099131	77,09952891	-3,829867248	29,97500227	0,682634731	81,8	100	100	100	100	81,2	100	64,3	75	100	71,4	90	50
usm	boy	9	N1303K	m0	10000	220000	25,9	123,3	1,67	1,14	0,55	yes	no	no	no	no	NA	NA	NA	NA	NA	NA	mother	parent 8-12	50	6-13 parents	parents	-2,043152464	76,25431977	-0,127516178	98,49177664	-2,622099131	77,09952891	-3,829867248	29,97500227	0,682634731	82,4	100	90	100	83,3	87,5	100	50	78,6	100	85,7	95	50
usm	boy	9	N1303K	m+3	10000	240000	25,5	134	1,92	1,48	1,4	yes	no	no	no	no	yes	0	12	0	3	1	patient	child 8-12	65	6-11 interviewer	patient	-1,594769795	81,73531149	-0,689523557	91,91656914	-1,517579369	88,38967623	-1,614134096	65,7323218	0,770833333	NA	66,7	95	100	100	75	100	46,4	NA	100	57,1	90	50
usm	boy	9	N1303K	m+3	10000	240000	25,5	134	1,92	1,48	1,4	yes	no	no	no	no	yes	0	12	0	3	1	mother	parent 8-12	75	6-13 parents	parents	-1,594769795	81,73531149	-0,689523557	91,91656914	-1,517579369	88,38967623	-1,614134096	65,7323218	0,770833333	84,1	58,3	95	100	100	100	100	85,7	75	100	85,7	100	50
usm	boy	15	4016insT	m-3	25000	650000	55,4	171,2	4,05	3,42	4,15	NA	NA	NA	NA	NA	NA	NA	NA	NA	NA	NA	patient	NA	NA	NA	patient	-0,680809324	91,80186969	-0,606305476	93,04648862	-0,257919832	98,14832624	0,009053055	100,2039204	0,844444444	NA	NA	NA	NA	NA	NA	NA	NA	NA	NA	NA	NA	NA
usm	boy	15	4016insT	m0	25000	650000	55,3	172,5	3,64	2,97	3	yes	no	no	no	no	NA	NA	NA	NA	NA	NA	patient	child 13-18	78	14 and older	patient	-1,850311777	77,50514387	-1,632019775	81,33711791	-0,70206624	94,7933761	-1,416928971	70,63182135	0,815934066	NA	75	100	100	100	87,5	100	71,4	92,9	100	89,3	100	62,5
usm	boy	15	4016insT	m0	25000	650000	55,3	172,5	3,64	2,97	3	yes	no	no	no	no	NA	NA	NA	NA	NA	NA	father	parent 13-18	90	nc too young/too old	parents	-1,850311777	77,50514387	-1,632019775	81,33711791	-0,70206624	94,7933761	-1,416928971	70,63182135	0,815934066	90,9	75	95	100	100	87,5	100	78,6	96,4	100	96,4	100	75
usm	boy	15	4016insT	m+3	25000	650000	56	172,5	3,65	2,48	1,32	yes	no	no	no	no	yes	3	0	0	2	0	patient	child 13-18	75	14 and older	patient	-2,945898547	63,84002649	-1,694446321	80,61739005	-2,479144331	78,79521422	-3,963422574	30,62709356	0,679452055	94,3	83,3	95	100	100	93,8	93,8	89,3	94,6	100	96,4	100	100
usm	boy	15	4016insT	m+3	25000	650000	56	172,5	3,65	2,48	1,32	yes	no	no	no	no	yes	3	0	0	2	0	father	parent 13-18	80	nc too young/too old	parents	-2,945898547	63,84002649	-1,694446321	80,61739005	-2,479144331	78,79521422	-3,963422574	30,62709356	0,679452055	94,6	87,5	95	100	100	93,8	100	89,3	96,4	100	100	100	75
usm	boy	16	G542X	m-3	25000	750000	56,5	178,7	3,26	2,34	1,31	NA	NA	NA	NA	NA	NA	NA	NA	NA	NA	NA	patient	NA	NA	NA	patient	-3,795977903	53,34638856	-3,195422447	63,59054234	-1,994634456	83,35310161	-4,210356094	27,38359755	0,717791411	NA	NA	NA	NA	NA	NA	NA	NA	NA	NA	NA	NA	NA
usm	boy	16	G542X	m0	25000	750000	54,3	178,9	3,41	2,38	1,4	yes	no	no	no	no	NA	NA	NA	NA	NA	NA	patient	child 13-18	70	14 and older	patient	-3,775953687	53,72298723	-2,993165955	65,85931392	-2,222342757	81,02655431	-4,071820635	28,98780753	0,697947214	77,7	79,2	70	58,3	83,3	62,5	75	78,6	98,2	87,5	75	85	100
usm	boy	16	G542X	m0	25000	750000	54,3	178,9	3,41	2,38	1,4	yes	no	no	no	no	NA	NA	NA	NA	NA	NA	mother	parent 13-18	50	nc too young/too old	parents	-3,775953687	53,72298723	-2,993165955	65,85931392	-2,222342757	81,02655431	-4,071820635	28,98780753	0,697947214	NA	NA	70	NA	75	56,2	75	67,9	100	75	78,6	100	62,5
usm	boy	17	G542X	m+3	25000	750000	60,6	179,4	3,38	2,5	1,7	yes	no	no	no	no	yes	1	4	0	1	1	patient	child 13-18	60	14 and older	patient	-3,637473068	55,63668827	-3,128446322	64,32480507	-1,718573818	85,87524804	-3,615622994	34,74686469	0,73964497	81,4	75	65	70,8	91,7	87,5	56,2	78,6	100	100	82,1	95	100
usm	boy	17	G542X	m+3	25000	750000	60,6	179,4	3,38	2,5	1,7	yes	no	no	no	no	yes	1	4	0	1	1	mother	parent 13-18	50	nc too young/too old	parents	-3,637473068	55,63668827	-3,128446322	64,32480507	-1,718573818	85,87524804	-3,615622994	34,74686469	0,73964497	NA	58,3	65	79,2	100	68,8	56,2	71,4	NA	100	75	95	75
usm	girl	6	DF508	m-3	10000	170000	19,3	113,5	1,46	1,24	1,39	NA	NA	NA	NA	NA	NA	NA	NA	NA	NA	NA	patient	NA	NA	NA	patient	0,594650552	107,4296356	1,199127467	115,996587	-1,195184247	92,04065877	-0,586116237	86,07037277	0,849315068	NA	NA	NA	NA	NA	NA	NA	NA	NA	NA	NA	NA	NA
usm	girl	6	DF508	m0	10000	170000	20	114,8	1,36	1,06	0,88	yes	no	no	no	no	NA	NA	NA	NA	NA	NA	patient	child 5-7	NA	6-11 interviewer	patient	-0,841406558	89,47006914	0,364238707	104,735801	-1,963962629	84,92974801	-2,012900005	53,55778682	0,779411765	58,1	8,3	70	58,3	83,3	62,5	75	57,1	60,7	50	57,1	50	50
usm	girl	6	DF508	m0	10000	170000	20	114,8	1,36	1,06	0,88	yes	no	no	no	no	NA	NA	NA	NA	NA	NA	mother	parent 5-7	92	6-13 parents	parents	-0,841406558	89,47006914	0,364238707	104,735801	-1,963962629	84,92974801	-2,012900005	53,55778682	0,779411765	88,2	91,7	85	91,7	100	93,8	100	71,4	80,4	87,5	85,7	100	100
usm	girl	6	DF508	m+3	10000	170000	19,9	117,6	1,44	1,02	0,68	yes	no	no	no	no	yes	0	5	0	0	0	patient	child 5-7	70	6-11 interviewer	patient	-1,46988309	81,62873017	0,358860535	104,6150357	-2,542304135	77,56174293	-2,656937695	39,89558781	0,708333333	79,1	75	90	100	100	87,5	100	57,1	78,6	100	71,4	90	75
usm	girl	6	DF508	m+3	10000	170000	19,9	117,6	1,44	1,02	0,68	yes	no	no	no	no	yes	0	5	0	0	0	mother	parent 5-7	100	6-13 parents	parents	-1,46988309	81,62873017	0,358860535	104,6150357	-2,542304135	77,56174293	-2,656937695	39,89558781	0,708333333	88,2	79,2	85	100	100	100	100	71,4	80,4	87,5	85,7	100	100
usm	boy	3	G542X	m-3	10000	90000	10,8	88	NA	NA	NA	NA	NA	NA	NA	NA	NA	NA	NA	NA	NA	NA	patient	NA	NA	NA	patient	NA	NA	NA	NA	NA	NA	NA	NA	NA	NA	NA	NA	NA	NA	NA	NA	NA	NA	NA	NA	NA	NA
usm	boy	3	G542X	m0	10000	90000	11	90,2	NA	NA	NA	yes	no	no	no	no	NA	NA	NA	NA	NA	NA	mother	parent 2-4	68	nc too young/too old	parents	NA	NA	NA	NA	NA	NA	NA	NA	NA	64,9	54,2	35	91,7	41,7	75	18,8	60,7	73,2	100	89,3	95	100
usm	boy	4	G542X	m+3	10000	90000	11,4	92,4	NA	NA	NA	yes	no	no	no	no	yes	0	2	0	0	0	mother	parent 2-4	75	nc too young/too old	parents	NA	NA	NA	NA	NA	NA	NA	NA	NA	NA	58,3	45	100	75	75	31,2	75	NA	100	100	100	100
usm	boy	12	R1066C	m-3	10000	410000	36,5	151	2,83	2,1	1,58	NA	NA	NA	NA	NA	NA	NA	NA	NA	NA	NA	patient	NA	NA	NA	patient	-1,427368799	83,47670592	-0,344210957	96,05971478	-1,774756767	86,41403981	-2,322520839	54,45100671	0,74204947	NA	NA	NA	NA	NA	NA	NA	NA	NA	NA	NA	NA	NA
usm	boy	12	R1066C	m0	10000	410000	37,4	152	2,83	2,1	1,72	yes	no	no	no	no	NA	NA	NA	NA	NA	NA	patient	child 8-12	35	12-13 interviewer	patient	-1,599344049	81,30180893	-0,547465846	93,7383351	-1,786063421	86,27095461	-2,139975946	57,59596929	0,74204947	NA	62,5	50	NA	58,3	56,2	62,5	25	64,3	100	75	100	12,5
usm	boy	12	R1066C	m0	10000	410000	37,4	152	2,83	2,1	1,72	yes	no	no	no	no	NA	NA	NA	NA	NA	NA	mother	parent 8-12	65	6-13 parents	parents	-1,599344049	81,30180893	-0,547465846	93,7383351	-1,786063421	86,27095461	-2,139975946	57,59596929	0,74204947	64,5	41,7	60	91,7	75	50	75	25	58,9	100	71,4	75	75
usm	boy	13	R1066C	m+3	10000	420000	37	153	2,9	2,16	1,71	yes	no	no	no	no	yes	0	0	0	0	0	patient	child 8-12	45	12-13 interviewer	patient	-1,545070963	81,86029701	-0,51728893	94,0829244	-1,75083619	86,55209572	-2,230460081	56,08699204	0,744827586	84,8	70,8	80	100	66,7	93,8	93,8	57,1	91,1	100	82,1	90	100
usm	boy	13	R1066C	m+3	10000	420000	37	153	2,9	2,16	1,71	yes	no	no	no	no	yes	0	0	0	0	0	mother	parent 8-12	75	6-13 parents	parents	-1,545070963	81,86029701	-0,51728893	94,0829244	-1,75083619	86,55209572	-2,230460081	56,08699204	0,744827586	67,9	54,2	60	91,7	66,7	56,2	75	39,3	58,9	100	75	90	100
usm	girl	16	Y563X	m-3	10000	250000	54,1	157,3	2,4	1,36	0,61	NA	NA	NA	NA	NA	NA	NA	NA	NA	NA	NA	patient	NA	NA	NA	patient	-4,522019306	44,47504217	-2,51968415	70,16099455	-3,442892862	63,04608037	-4,756764475	16,32363901	0,566666667	NA	NA	NA	NA	NA	NA	NA	NA	NA	NA	NA	NA	NA
usm	girl	16	Y563X	m0	10000	300000	54,7	157,5	2,2	1,21	0,44	yes	no	no	no	no	NA	NA	NA	NA	NA	NA	patient	child 13-18	65	14 and older	patient	-4,904280272	39,38753013	-3,060782149	63,98279369	-3,522437264	61,21509385	-5,138370191	11,73391413	0,55	84,5	79,2	100	100	100	87,5	100	71,4	82,1	100	71,4	80	75
usm	girl	16	Y563X	m0	10000	300000	54,7	157,5	2,2	1,21	0,44	yes	no	no	no	no	NA	NA	NA	NA	NA	NA	mother	parent 13-18	55	nc too young/too old	parents	-4,904280272	39,38753013	-3,060782149	63,98279369	-3,522437264	61,21509385	-5,138370191	11,73391413	0,55	72	70,8	70	66,7	100	68,8	62,5	50	66,1	100	78,6	95	75
usm	girl	17	Y563X	m+3	10000	300000	56,3	157,4	2,42	1,44	0,68	yes	no	no	no	no	yes	0	0	1	1	1	patient	child 13-18	55	14 and older	patient	-4,34268862	46,82857711	-2,504952084	70,27680451	-3,287849486	66,25116221	-4,631475444	18,11472115	0,595041322	83,8	79,2	90	100	100	62,5	87,5	60,7	78,6	100	92,9	90	100
usm	girl	17	Y563X	m+3	10000	300000	56,3	157,4	2,42	1,44	0,68	yes	no	no	no	no	yes	0	0	1	1	1	mother	parent 13-18	75	nc too young/too old	parents	-4,34268862	46,82857711	-2,504952084	70,27680451	-3,287849486	66,25116221	-4,631475444	18,11472115	0,595041322	72	79,2	75	75	100	81,2	75	32,1	64,3	100	78,6	90	100
usm	boy	2	1898+1G>A	m-3	10000	80000	12,9	86,5	NA	NA	NA	NA	NA	NA	NA	NA	NA	NA	NA	NA	NA	NA	patient	NA	NA	NA	patient	NA	NA	NA	NA	NA	NA	NA	NA	NA	NA	NA	NA	NA	NA	NA	NA	NA	NA	NA	NA	NA	NA
usm	boy	2	1898+1G>A	m0	10000	80000	13,4	88	NA	NA	NA	yes	no	no	no	no	NA	NA	NA	NA	NA	NA	parents	parent 2-4	80	nc too young/too old	parents	NA	NA	NA	NA	NA	NA	NA	NA	NA	81,8	100	85	70,8	91,7	93,8	100	82,1	80,4	100	100	90	100
usm	boy	3	1898+1G>A	m+3	10000	80000	13,2	90,5	NA	NA	NA	yes	no	no	no	no	yes	0	0	0	0	0	parents	parent 2-4	65	nc too young/too old	parents	NA	NA	NA	NA	NA	NA	NA	NA	NA	85,1	79,2	80	100	83,3	100	81,2	89,3	85,7	100	100	100	100
usm	girl	12	2183AA-G	m-3	25000	375000	38,5	150,5	2,95	2,39	2,37	NA	NA	NA	NA	NA	NA	NA	NA	NA	NA	NA	patient	NA	NA	NA	patient	-0,158897531	98,14826336	0,583372742	106,9604691	-1,255860544	91,19068439	-1,097774729	76,83296029	0,810169492	NA	NA	NA	NA	NA	NA	NA	NA	NA	NA	NA	NA	NA
usm	girl	12	2183AA-G	m0	25000	375000	40,1	151,6	2,89	2,4	2,63	yes	no	no	no	no	NA	NA	NA	NA	NA	NA	patient	child 8-12	80	12-13 interviewer	patient	-0,334305758	96,09742665	0,19116955	102,2749316	-0,9728647	93,3949315	-0,778842229	83,46276147	0,830449827	91,2	75	95	91,7	100	93,8	100	92,9	94,6	87,5	82,1	100	87,5
usm	girl	12	2183AA-G	m0	25000	375000	40,1	151,6	2,89	2,4	2,63	yes	no	no	no	no	NA	NA	NA	NA	NA	NA	mother	parent 8-12	70	6-13 parents	parents	-0,334305758	96,09742665	0,19116955	102,2749316	-0,9728647	93,3949315	-0,778842229	83,46276147	0,830449827	84,1	75	100	100	100	100	100	89,3	82,1	100	75	90	50
usm	girl	12	2183AA-G	m+3	25000	375000	40	152,2	2,97	2,36	2,23	yes	no	no	no	no	yes	4	1	0	0	0	patient	child 8-12	55	12-13 interviewer	patient	-0,6154568	92,79560872	0,282793437	103,3733946	-1,483037587	89,25425142	-1,46135168	69,63132913	0,794612795	91,2	83,3	100	100	100	100	100	85,7	87,5	100	89,3	100	75
usm	girl	12	2183AA-G	m+3	25000	375000	40	152,2	2,97	2,36	2,23	yes	no	no	no	no	yes	4	1	0	0	0	mother	parent 8-12	80	6-13 parents	parents	-0,6154568	92,79560872	0,282793437	103,3733946	-1,483037587	89,25425142	-1,46135168	69,63132913	0,794612795	84,8	79,2	100	100	100	100	100	67,9	83,9	100	85,7	100	50
usm	boy	13	N1303K	m-3	25000	375000	38,2	154,5	3,61	3,23	4,26	NA	NA	NA	NA	NA	NA	NA	NA	NA	NA	NA	patient	NA	NA	NA	patient	1,703040983	119,6287945	1,241981137	114,2794346	0,624696703	104,1030358	1,520596351	137,185264	0,894736842	NA	NA	NA	NA	NA	NA	NA	NA	NA	NA	NA	NA	NA
usm	boy	13	N1303K	m0	25000	375000	39,4	156	3,52	3,06	4	yes	no	no	no	no	NA	NA	NA	NA	NA	NA	patient	child 8-12	65	12-13 interviewer	patient	0,855219916	109,9521999	0,71047312	108,1573426	0,163398847	101,105559	1,056823076	125,2021892	0,869318182	77	75	75	100	91,7	68,8	81,2	50	83,9	100	67,9	85	62,5
usm	boy	13	N1303K	m0	25000	375000	39,4	156	3,52	3,06	4	yes	no	no	no	no	NA	NA	NA	NA	NA	NA	mother	parent 8-12	80	6-13 parents	parents	0,855219916	109,9521999	0,71047312	108,1573426	0,163398847	101,105559	1,056823076	125,2021892	0,869318182	83,4	75	100	91,7	100	81,2	100	64,3	87,5	100	75	65	100
usm	boy	13	N1303K	m+3	25000	375000	40,2	156	3,63	3,36	4,3	yes	no	no	no	no	yes	1	4	0	0	0	patient	child 8-12	85	6-11 interviewer	patient	1,694928143	119,7181976	0,9435774	110,8426355	1,15996411	107,4608457	1,365822426	133,0899398	0,925619835	76,4	75	85	95,8	100	87,5	81,2	53,6	75	100	57,1	70	62,5
usm	boy	13	N1303K	m+3	25000	375000	40,2	156	3,63	3,36	4,3	yes	no	no	no	no	yes	1	4	0	0	0	mother	parent 8-12	90	6-13 parents	parents	1,694928143	119,7181976	0,9435774	110,8426355	1,15996411	107,4608457	1,365822426	133,0899398	0,925619835	78	70,8	100	83,3	100	93,8	100	60,7	85,7	100	60,7	55	75
usm	boy	17	G542X	m-3	25000	400000	60	165,3	3,92	2,96	2,24	NA	NA	NA	NA	NA	NA	NA	NA	NA	NA	NA	patient	NA	NA	NA	patient	-1,864380908	77,83685076	-0,913787303	89,49229962	-1,639188607	86,51561993	-2,460870048	51,77449937	0,755102041	NA	NA	NA	NA	NA	NA	NA	NA	NA	NA	NA	NA	NA
usm	boy	17	G542X	m0	25000	400000	59	165,3	3,95	3,06	2,53	yes	no	no	no	no	NA	NA	NA	NA	NA	NA	patient	child 13-18	55	14 and older	patient	-1,701298787	79,89611316	-0,915527625	89,46949561	-1,385774993	88,7752627	-2,084748744	58,04795314	0,774683544	72,3	58,3	90	95,8	91,7	75	100	71,4	73,2	100	42,9	70	62,5
usm	boy	17	G542X	m0	25000	400000	59	165,3	3,95	3,06	2,53	yes	no	no	no	no	NA	NA	NA	NA	NA	NA	mother	parent 13-18	45	nc too young/too old	parents	-1,701298787	79,89611316	-0,915527625	89,46949561	-1,385774993	88,7752627	-2,084748744	58,04795314	0,774683544	64,5	58,3	75	75	100	62,5	75	46,4	67,9	100	42,9	70	50
usm	boy	18	G542X	m+3	25000	400000	59,8	165,3	4,09	3,22	2,92	yes	no	no	no	no	yes	5	4	0	1	1	patient	child 13-18	65	14 and older	patient	-1,386612771	83,70989286	-0,67912542	92,18139807	-1,21683915	90,24121332	-1,602363115	66,69918	0,787286064	77,7	62,5	100	83,3	100	87,5	100	100	83,9	100	42,9	65	100
usm	boy	18	G542X	m+3	25000	400000	59,8	165,3	4,09	3,22	2,92	yes	no	no	no	no	yes	5	4	0	1	1	mother	parent 13-18	55	nc too young/too old	parents	-1,386612771	83,70989286	-0,67912542	92,18139807	-1,21683915	90,24121332	-1,602363115	66,69918	0,787286064	60,5	62,5	75	50	91,7	62,5	75	39,3	66,1	100	50	60	75
usm	boy	17	DF508	m-3	10000	400000	63,5	171	3,46	3,13	4,73	NA	NA	NA	NA	NA	NA	NA	NA	NA	NA	NA	patient	NA	NA	NA	patient	-2,025363353	75,96214223	-2,413202364	72,38684437	0,589786302	104,2201971	0,1178875	102,7102443	0,904624277	NA	NA	NA	NA	NA	NA	NA	NA	NA	NA	NA	NA	NA
usm	boy	18	DF508	m0	10000	400000	65,7	171,5	3,59	3,14	4,26	yes	no	no	no	no	NA	NA	NA	NA	NA	NA	patient	child 13-18	60	14 and older	patient	-2,080678044	75,36842633	-2,253379001	74,19617102	0,113225301	100,8337185	-0,374561398	91,61781258	0,874651811	80,4	91,7	100	100	83,3	87,5	100	71,4	53,6	100	50	100	100
usm	boy	18	DF508	m0	10000	400000	65,7	171,5	3,59	3,14	4,26	yes	no	no	no	no	NA	NA	NA	NA	NA	NA	mother	parent 13-18	70	nc too young/too old	parents	-2,080678044	75,36842633	-2,253379001	74,19617102	0,113225301	100,8337185	-0,374561398	91,61781258	0,874651811	NA	100	75	NA	66,7	100	100	82,1	NA	100	100	100	87,5
usm	boy	18	DF508	m+3	10000	400000	66,8	171,5	3,74	3,13	3,86	yes	no	no	no	no	yes	0	1	0	0	0	patient	child 13-18	70	14 and older	patient	-2,135379296	74,79026946	-2,015827403	76,89273493	-0,456936589	96,51102811	-0,794240008	82,63552682	0,836898396	89,9	75	100	100	100	100	100	92,9	75	100	75	95	100
usm	boy	18	DF508	m+3	10000	400000	66,8	171,5	3,74	3,13	3,86	yes	no	no	no	no	yes	0	1	0	0	0	mother	parent 13-18	70	nc too young/too old	parents	-2,135379296	74,79026946	-2,015827403	76,89273493	-0,456936589	96,51102811	-0,794240008	82,63552682	0,836898396	NA	NA	65	79,2	83,3	100	100	92,9	46,4	100	100	100	62,5
usm	girl	14	1716+2DELT	m-3	10000	500000	40,6	152,5	2,08	1,83	2,26	NA	NA	NA	NA	NA	NA	NA	NA	NA	NA	NA	patient	NA	NA	NA	patient	-2,768162175	66,82858471	-2,732637248	68,1102651	-0,345859958	97,75778965	-1,686192293	65,73745879	0,879807692	NA	NA	NA	NA	NA	NA	NA	NA	NA	NA	NA	NA	NA
usm	girl	14	1716+2DELT	m0	10000	500000	42,5	152,5	2,11	1,79	2,1	yes	no	no	no	no	NA	NA	NA	NA	NA	NA	patient	child 13-18	35	14 and older	patient	-2,924057686	64,89391924	-2,67998665	68,65398919	-0,850441246	94,18240769	-1,955411248	60,68198846	0,848341232	84,5	75	90	100	100	87,5	62,5	82,1	87,5	100	89,3	95	75
usm	girl	14	1716+2DELT	m0	10000	500000	42,5	152,5	2,11	1,79	2,1	yes	no	no	no	no	NA	NA	NA	NA	NA	NA	mother	parent 13-18	65	nc too young/too old	parents	-2,924057686	64,89391924	-2,67998665	68,65398919	-0,850441246	94,18240769	-1,955411248	60,68198846	0,848341232	81,4	87,5	75	100	100	75	56,2	89,3	94,6	100	96,4	100	100
usm	girl	15	1716+2DELT	m+3	10000	500000	41,6	152,5	2,06	1,81	2,34	yes	no	no	no	no	yes	2	0	0	1	1	patient	child 13-18	48	14 and older	patient	-2,898559445	65,212314	-2,853321124	66,65434242	-0,384388362	97,48573289	-1,612625469	67,23973824	0,878640777	79,1	75	65	100	91,7	68,8	68,8	75	75	100	75	90	87,5
usm	girl	15	1716+2DELT	m+3	10000	500000	41,6	152,5	2,06	1,81	2,34	yes	no	no	no	no	yes	2	0	0	1	1	mother	parent 13-18	NA	nc too young/too old	parents	-2,898559445	65,212314	-2,853321124	66,65434242	-0,384388362	97,48573289	-1,612625469	67,23973824	0,878640777	69,6	50	50	100	83,3	56,2	50	75	83,9	100	78,6	90	100
usm	boy	18	N1303K	m-3	10000	230000	51,7	167,7	3,48	1,6	0,59	NA	NA	NA	NA	NA	NA	NA	NA	NA	NA	NA	patient	NA	NA	NA	patient	-4,88618758	40,3095075	-2,111788199	75,80405416	-4,233892315	52,81961006	-5,576584012	13,16074081	0,459770115	NA	NA	NA	NA	NA	NA	NA	NA	NA	NA	NA	NA	NA
usm	boy	18	N1303K	m0	10000	250000	48,6	167,7	2,29	1,05	0,37	yes	no	no	no	no	NA	NA	NA	NA	NA	NA	patient	child 13-18	75	14 and older	patient	-5,955571184	26,28208898	-4,44728954	49,50374583	-4,230742644	52,7035006	-6,230911484	8,199760053	0,458515284	93,6	100	100	100	100	93,8	100	67,9	98,2	100	100	100	100
usm	boy	18	N1303K	m0	10000	250000	48,6	167,7	2,29	1,05	0,37	yes	no	no	no	no	NA	NA	NA	NA	NA	NA	mother	parent 13-18	50	nc too young/too old	parents	-5,955571184	26,28208898	-4,44728954	49,50374583	-4,230742644	52,7035006	-6,230911484	8,199760053	0,458515284	92,2	100	100	100	100	93,8	100	67,9	100	100	100	100	100
usm	boy	18	N1303K	m+3	10000	250000	55,1	167,7	3,36	1,58	0,59	yes	no	no	no	no	yes	3	0	0	1	1	patient	child 13-18	75	14 and older	patient	-4,992443252	39,39043932	-2,42080025	72,28209745	-4,155849495	54,07777101	-5,568455435	13,02543907	0,470238095	93,6	100	100	100	100	93,8	100	67,9	100	100	100	100	100
usm	boy	18	N1303K	m+3	10000	250000	55,1	167,7	3,36	1,58	0,59	yes	no	no	no	no	yes	3	0	0	1	1	mother	parent 13-18	75	nc too young/too old	parents	-4,992443252	39,39043932	-2,42080025	72,28209745	-4,155849495	54,07777101	-5,568455435	13,02543907	0,470238095	91,9	100	100	100	100	93,8	100	75	98,2	100	96,4	95	100
usm	boy	11	DF508	m-3	25000	450000	34,4	144,5	2,97	2,28	1,86	NA	NA	NA	NA	NA	NA	NA	NA	NA	NA	NA	patient	NA	NA	NA	patient	0,193378709	102,1784738	1,212372304	113,9709223	-1,45173213	89,20942476	-1,349483466	71,69874082	0,767676768	NA	NA	NA	NA	NA	NA	NA	NA	NA	NA	NA	NA	NA
usm	boy	12	DF508	m0	25000	450000	35,2	146,5	3,1	2,37	1,82	yes	no	no	no	no	NA	NA	NA	NA	NA	NA	patient	child 8-12	85	6-11 interviewer	patient	0,212395231	102,4037148	1,263912494	114,5532037	-1,485017792	88,92911206	-1,558086476	67,80776071	0,764516129	81,4	70,8	95	62,5	100	81,2	100	78,6	87,5	100	71,4	90	62,5
usm	boy	12	DF508	m0	25000	450000	35,2	146,5	3,1	2,37	1,82	yes	no	no	no	no	NA	NA	NA	NA	NA	NA	mother	parent 8-12	80	6-13 parents	parents	0,212395231	102,4037148	1,263912494	114,5532037	-1,485017792	88,92911206	-1,558086476	67,80776071	0,764516129	84,5	75	95	83,3	100	81,2	100	57,1	92,9	100	78,6	95	75
usm	boy	12	DF508	m+3	25000	450000	35,1	147,7	3,19	2,67	2,86	yes	no	no	no	no	yes	0	2	0	0	0	patient	child 8-12	80	6-11 interviewer	patient	1,075344143	112,2086217	1,283041871	114,7612359	-0,394327746	97,27566545	0,148853892	103,3938234	0,836990596	91,9	79,2	100	79,2	100	93,8	100	89,3	96,4	100	89,3	100	100
usm	boy	12	DF508	m+3	25000	450000	35,1	147,7	3,19	2,67	2,86	yes	no	no	no	no	yes	0	2	0	0	0	mother	parent 8-12	75	6-13 parents	parents	1,075344143	112,2086217	1,283041871	114,7612359	-0,394327746	97,27566545	0,148853892	103,3938234	0,836990596	90,2	75	95	70,8	100	93,8	100	85,7	94,6	100	96,4	100	100
usm	boy	16	G542X	m-3	10000	300000	45,8	161,4	4	3,11	2,66	NA	NA	NA	NA	NA	NA	NA	NA	NA	NA	NA	patient	NA	NA	NA	patient	-0,882711486	89,42607626	0,03007912	100,3464352	-1,400437675	88,871124	-1,632734162	66,45659488	0,7775	NA	NA	NA	NA	NA	NA	NA	NA	NA	NA	NA	NA	NA
usm	boy	16	G542X	m0	10000	300000	45,6	161,9	3,51	2,51	1,65	yes	no	no	no	no	NA	NA	NA	NA	NA	NA	patient	child 13-18	75	14 and older	patient	-2,361816391	71,38331802	-1,12783124	87,05506026	-2,15804944	81,75430159	-3,188474362	40,83465304	0,715099715	94,3	87,5	100	100	100	93,8	100	82,1	92,9	100	100	95	100
usm	boy	16	G542X	m0	10000	300000	45,6	161,9	3,51	2,51	1,65	yes	no	no	no	no	NA	NA	NA	NA	NA	NA	mother	parent 13-18	75	nc too young/too old	parents	-2,361816391	71,38331802	-1,12783124	87,05506026	-2,15804944	81,75430159	-3,188474362	40,83465304	0,715099715	NA	91,7	100	100	100	87,5	100	92,9	92,9	100	NA	100	100
usm	boy	16	G542X	m+3	10000	350000	50,7	162,5	3,55	2,77	2,36	yes	no	no	no	no	yes	0	1	0	0	0	patient	child 13-18	70	14 and older	patient	-1,888674431	77,30224339	-1,187981158	86,36213253	-1,354681926	89,20050164	-2,136141868	57,40878628	0,78028169	94,9	79,2	100	100	100	93,8	100	89,3	96,4	100	100	95	87,5
usm	boy	16	G542X	m+3	10000	350000	50,7	162,5	3,55	2,77	2,36	yes	no	no	no	no	yes	0	1	0	0	0	mother	parent 13-18	70	nc too young/too old	parents	-1,888674431	77,30224339	-1,187981158	86,36213253	-1,354681926	89,20050164	-2,136141868	57,40878628	0,78028169	94,9	79,2	100	100	100	93,8	100	89,3	96,4	100	100	95	87,5
usm	girl	11	4016insT	m-3	10000	340000	23,1	124,4	1,58	1,11	0,62	NA	NA	NA	NA	NA	NA	NA	NA	NA	NA	NA	patient	NA	NA	NA	patient	-2,541349707	69,64998411	-0,889456289	89,57578053	-2,573754933	77,70460605	-3,757462686	26,90669508	0,702531646	NA	NA	NA	NA	NA	NA	NA	NA	NA	NA	NA	NA	NA
usm	girl	12	4016insT	m0	10000	340000	23,8	125,9	1,77	1,4	1,14	yes	no	no	no	no	NA	NA	NA	NA	NA	NA	patient	child 8-12	65	6-11 interviewer	patient	-1,293611011	84,76047625	-0,266307374	96,85424893	-1,687722024	87,4645374	-2,565900458	48,03962178	0,790960452	83,4	83,3	80	83,3	75	75	87,5	50	92,9	100	85,7	100	100
usm	girl	12	4016insT	m0	10000	340000	23,8	125,9	1,77	1,4	1,14	yes	no	no	no	no	NA	NA	NA	NA	NA	NA	father	parent 8-12	80	6-13 parents	parents	-1,293611011	84,76047625	-0,266307374	96,85424893	-1,687722024	87,4645374	-2,565900458	48,03962178	0,790960452	85,8	79,2	85	83,3	83,3	75	93,8	67,9	92,9	100	89,3	100	100
usm	girl	12	4016insT	m+3	10000	340000	24,5	129,9	2,18	1,96	2,77	yes	no	no	no	no	yes	1	2	0	0	0	patient	child 8-12	75	6-11 interviewer	patient	0,883722925	110,205608	0,874880064	110,4661999	-0,058895061	99,63762888	0,487497571	110,7096935	0,899082569	83,1	79,2	80	100	66,7	81,2	81,2	57,1	94,6	62,5	85,7	100	100
usm	girl	12	4016insT	m+3	10000	340000	24,5	129,9	2,18	1,96	2,77	yes	no	no	no	no	yes	1	2	0	0	0	father	parent 8-12	65	6-13 parents	parents	0,883722925	110,205608	0,874880064	110,4661999	-0,058895061	99,63762888	0,487497571	110,7096935	0,899082569	86,1	79,2	90	100	75	75	87,5	53,6	96,4	100	85,7	100	100
usm	boy	10	DF508	m-3	10000	240000	24,1	132	1,9	1,48	1,34	NA	NA	NA	NA	NA	NA	NA	NA	NA	NA	NA	patient	NA	NA	NA	patient	-1,422069609	83,88681972	-0,551867703	93,56984651	-1,426256513	89,2557626	-1,724791112	63,89943855	0,778947368	NA	NA	NA	NA	NA	NA	NA	NA	NA	NA	NA	NA	NA
usm	boy	10	DF508	m0	10000	240000	23,9	132,2	1,95	1,48	1,28	yes	no	no	no	no	NA	NA	NA	NA	NA	NA	patient	child 8-12	70	6-11 interviewer	patient	-1,483081323	83,25028192	-0,407972979	95,25964066	-1,685391283	87,04999364	-1,918002517	60,49921402	0,758974359	82,4	100	45	95,8	75	93,8	75	67,9	66,1	100	85,7	100	100
usm	boy	10	DF508	m0	10000	240000	23,9	132,2	1,95	1,48	1,28	yes	no	no	no	no	NA	NA	NA	NA	NA	NA	mother	parent 8-12	75	6-13 parents	parents	-1,483081323	83,25028192	-0,407972979	95,25964066	-1,685391283	87,04999364	-1,918002517	60,49921402	0,758974359	81,4	100	45	95,8	58,3	93,8	68,8	71,4	62,5	100	89,3	100	100
usm	boy	10	DF508	m+3	10000	240000	25,5	134	1,92	1,48	1,4	yes	no	no	no	no	yes	4	9	0	0	0	patient	child 8-12	90	6-11 interviewer	patient	-1,73665752	80,40803316	-0,834266616	90,35043459	-1,506784278	88,65081952	-1,723520862	64,18899604	0,770833333	82,8	70,8	55	91,7	100	87,5	68,8	89,3	71,4	100	85,7	100	100
usm	boy	10	DF508	m+3	10000	240000	25,5	134	1,92	1,48	1,4	yes	no	no	no	no	yes	4	9	0	0	0	mother	parent 8-12	65	6-13 parents	parents	-1,73665752	80,40803316	-0,834266616	90,35043459	-1,506784278	88,65081952	-1,723520862	64,18899604	0,770833333	81,4	75	65	83,3	91,7	93,8	62,5	82,1	57,1	100	100	100	100
usm	boy	10	DF508	m-3	10000	250000	26	132	1,58	1,08	0,66	NA	NA	NA	NA	NA	NA	NA	NA	NA	NA	NA	patient	NA	NA	NA	patient	-3,38092713	61,24215369	-1,909087872	77,84799925	-2,55976204	78,31654808	-3,77234965	31,49233281	0,683544304	NA	NA	NA	NA	NA	NA	NA	NA	NA	NA	NA	NA	NA
usm	boy	10	DF508	m0	10000	250000	26,2	133,5	1,6	1,17	0,85	yes	no	no	no	no	NA	NA	NA	NA	NA	NA	patient	child 8-12	68	6-11 interviewer	patient	-3,155215766	64,10253722	-2,085066907	75,98283078	-2,019374888	84,04738093	-3,240134526	39,22593936	0,73125	95,6	91,7	80	100	100	100	93,8	100	94,6	100	96,4	100	100
usm	boy	10	DF508	m0	10000	250000	26,2	133,5	1,6	1,17	0,85	yes	no	no	no	no	NA	NA	NA	NA	NA	NA	mother	parent 8-12	68	6-13 parents	parents	-3,155215766	64,10253722	-2,085066907	75,98283078	-2,019374888	84,04738093	-3,240134526	39,22593936	0,73125	93,2	100	85	100	100	100	93,8	100	75	100	100	100	100
usm	boy	10	DF508	m+3	10000	250000	25,8	135,3	1,54	0,99	0,63	yes	no	no	no	no	no	0	0	0	0	0	patient	child 8-12	75	6-11 interviewer	patient	-4,158357078	52,38608068	-2,576627578	70,46054407	-2,968464704	74,0678688	-4,08586085	28,17617516	0,642857143	93,2	95,8	85	100	100	93,8	100	100	100	100	100	100	87,5
usm	boy	10	DF508	m+3	10000	250000	25,8	135,3	1,54	0,99	0,63	yes	no	no	no	no	no	0	0	0	0	0	mother	parent 8-12	45	6-13 parents	parents	-4,158357078	52,38608068	-2,576627578	70,46054407	-2,968464704	74,0678688	-4,08586085	28,17617516	0,642857143	85,5	75	80	95,8	100	87,5	100	85,7	69,6	100	96,4	100	75
usm	boy	14	N1303K	m-3	10000	280000	46,9	152,5	3,29	2,77	3,16	yes	NA	NA	NA	NA	NA	NA	NA	NA	NA	NA	patient	NA	NA	NA	patient	0,09268626	101,0997556	0,350403691	104,022829	-0,437118769	96,89046273	-0,074801945	98,32540117	0,841945289	NA	NA	NA	NA	NA	NA	NA	NA	NA	NA	NA	NA	NA
usm	boy	14	N1303K	m0	10000	280000	48,1	155,4	3,47	2,83	2,81	yes	no	no	no	no	NA	NA	NA	NA	NA	NA	patient	child 13-18	95	12-13 interviewer	patient	-0,187928688	97,7576247	0,328058451	103,7677774	-0,830271725	93,90998196	-0,773441591	83,36795277	0,81556196	95,6	87,5	100	100	100	100	100	78,6	98,2	100	92,9	100	100
usm	boy	14	N1303K	m0	10000	280000	48,1	155,4	3,47	2,83	2,81	yes	no	no	no	no	NA	NA	NA	NA	NA	NA	mother	parent 13-18	95	6-13 parents	parents	-0,187928688	97,7576247	0,328058451	103,7677774	-0,830271725	93,90998196	-0,773441591	83,36795277	0,81556196	95,6	87,5	100	100	100	100	100	78,6	98,2	100	92,9	100	100
usm	boy	14	N1303K	m+3	10000	280000	47,6	157,6	3,68	3,05	3,25	yes	no	no	no	no	no	0	0	0	0	0	patient	child 13-18	95	12-13 interviewer	patient	0,054447636	100,6505972	0,449450877	105,1665251	-0,630351555	95,41036207	-0,335874499	92,58870604	0,828804348	95,3	87,5	100	100	100	100	100	85,7	96,4	100	89,3	100	100
usm	boy	14	N1303K	m+3	10000	280000	47,6	157,6	3,68	3,05	3,25	yes	no	no	no	no	no	0	0	0	0	0	mother	parent 13-18	55	6-13 parents	parents	0,054447636	100,6505972	0,449450877	105,1665251	-0,630351555	95,41036207	-0,335874499	92,58870604	0,828804348	95,9	83,3	100	100	100	100	100	89,3	98,2	100	92,9	100	87,5
usm	girl	14	W1282X	m-3	10000	320000	50,5	160	2,33	1,76	1,43	NA	NA	NA	NA	NA	NA	NA	NA	NA	NA	NA	patient	NA	NA	NA	patient	-3,43748204	58,45217152	-2,671200611	68,84762841	-1,980803225	84,4407446	-3,153287453	39,1250844	0,755364807	NA	NA	NA	NA	NA	NA	NA	NA	NA	NA	NA	NA	NA
usm	girl	14	W1282X	m0	10000	320000	50,2	160	2,32	1,91	1,92	yes	no	no	no	no	NA	NA	NA	NA	NA	NA	patient	child 13-18	75	14 and older	patient	-3,077340598	62,98098741	-2,730536773	68,13222848	-1,142121406	91,9481318	-2,412444436	52,18877015	0,823275862	93,9	83,3	100	100	100	93,8	100	78,6	94,6	100	100	100	100
usm	girl	14	W1282X	m0	10000	320000	50,2	160	2,32	1,91	1,92	yes	no	no	no	no	NA	NA	NA	NA	NA	NA	mother	parent 13-18	75	nc too young/too old	parents	-3,077340598	62,98098741	-2,730536773	68,13222848	-1,142121406	91,9481318	-2,412444436	52,18877015	0,823275862	83,1	75	90	100	100	68,8	100	46,4	82,1	100	96,4	95	100
usm	girl	14	W1282X	m+3	10000	320000	51	160,8	2	1,41	0,82	yes	no	no	no	no	yes	0	3	0	0	0	patient	child 13-18	65	14 and older	patient	-4,428118758	45,69687243	-3,661573315	57,73518855	-2,486757244	78,71994189	-4,260674629	21,99898116	0,705	87,8	66,7	100	79,2	100	93,8	100	67,9	91,1	87,5	100	100	87,5
usm	girl	14	W1282X	m+3	10000	320000	51	160,8	2	1,41	0,82	yes	no	no	no	no	yes	0	3	0	0	0	mother	parent 13-18	78	nc too young/too old	parents	-4,428118758	45,69687243	-3,661573315	57,73518855	-2,486757244	78,71994189	-4,260674629	21,99898116	0,705	89,2	70,8	100	100	100	81,2	100	64,3	92,9	100	96,4	100	100
usm	girl	13	N1303K	m-3	25000	550000	53,8	160,8	3,19	2,02	0,98	NA	NA	NA	NA	NA	NA	NA	NA	NA	NA	NA	patient	NA	NA	NA	patient	-2,65762974	68,1967587	-0,394593001	95,29809505	-3,01883911	71,1142247	-3,846982061	27,31078969	0,63322884	NA	NA	NA	NA	NA	NA	NA	NA	NA	NA	NA	NA	NA
usm	girl	13	N1303K	m0	25000	550000	56	161,5	3,84	2,9	2,35	yes	no	no	no	no	NA	NA	NA	NA	NA	NA	patient	child 13-18	95	12-13 interviewer	patient	-0,338442738	96,04731803	1,046411308	112,6803402	-1,95805907	84,71779276	-1,742832583	64,47371103	0,755208333	92,9	91,7	95	100	100	93,8	100	57,1	92,9	100	100	100	100
usm	girl	13	N1303K	m0	25000	550000	56	161,5	3,84	2,9	2,35	yes	no	no	no	no	NA	NA	NA	NA	NA	NA	mother	parent 13-18	90	6-13 parents	parents	-0,338442738	96,04731803	1,046411308	112,6803402	-1,95805907	84,71779276	-1,742832583	64,47371103	0,755208333	93,2	91,7	100	100	100	100	100	57,1	91,1	100	100	100	100
usm	girl	14	N1303K	m+3	25000	550000	57,3	161,5	4,02	3,19	2,89	yes	no	no	no	no	no	0	0	0	0	0	patient	child 13-18	98	12-13 interviewer	patient	0,419878764	104,8707226	1,41561018	117,2423592	-1,509519988	88,91730977	-1,021689705	78,73805523	0,793532338	96,6	100	100	95,8	100	100	100	96,4	96,4	100	100	100	100
usm	girl	14	N1303K	m+3	25000	550000	57,3	161,5	4,02	3,19	2,89	yes	no	no	no	no	no	0	0	0	0	0	mother	parent 13-18	85	6-13 parents	parents	0,419878764	104,8707226	1,41561018	117,2423592	-1,509519988	88,91730977	-1,021689705	78,73805523	0,793532338	95,6	100	100	91,7	100	100	100	92,9	92,9	100	96,4	100	100
usm	boy	2	DF508	m-3	10000	150000	11,71	84,5	NA	NA	NA	NA	NA	NA	NA	NA	NA	NA	NA	NA	NA	NA	patient	NA	NA	NA	patient	NA	NA	NA	NA	NA	NA	NA	NA	NA	NA	NA	NA	NA	NA	NA	NA	NA	NA	NA	NA	NA	NA
usm	boy	2	DF509	m0	10000	150000	11,77	87	NA	NA	NA	yes	no	no	no	no	NA	NA	NA	NA	NA	NA	mother	parent 2-4	50	nc too young/too old	parents	NA	NA	NA	NA	NA	NA	NA	NA	NA	91,2	100	95	58,3	100	93,8	100	85,7	85,7	100	96,4	100	100
usm	boy	3	DF511	m+3	10000	160000	12,3	90,2	NA	NA	NA	yes	no	no	no	no	yes	1	0	0	0	0	mother	parent 2-4	80	nc too young/too old	parents	NA	NA	NA	NA	NA	NA	NA	NA	NA	97	100	100	100	100	93,8	100	85,7	92,9	100	100	100	100
usm	boy	4	N1303K	m-3	10000	120000	18,1	106,7	NA	NA	NA	NA	NA	NA	NA	NA	NA	NA	NA	NA	NA	NA	patient	NA	NA	NA	patient	NA	NA	NA	NA	NA	NA	NA	NA	NA	NA	NA	NA	NA	NA	NA	NA	NA	NA	NA	NA	NA	NA
usm	boy	4	N1303K	m0	10000	120000	19,8	109,1	NA	NA	NA	yes	no	no	no	no	NA	NA	NA	NA	NA	NA	mother	parent 2-4	90	nc too young/too old	parents	NA	NA	NA	NA	NA	NA	NA	NA	NA	88,9	75	100	100	100	93,8	100	53,6	83,9	100	96,4	100	100
usm	boy	4	N1303K	m+3	10000	120000	19	110,7	NA	NA	NA	yes	no	no	no	no	yes	1	4	0	0	0	mother	parent 2-4	90	nc too young/too old	parents	NA	NA	NA	NA	NA	NA	NA	NA	NA	88,9	75	95	100	100	93,8	100	57,1	87,5	100	92,9	100	100
usm	girl	10	N1303K	m-3	10000	200000	24,8	127	1,5	1,28	1,33	NA	NA	NA	NA	NA	NA	NA	NA	NA	NA	NA	patient	NA	NA	NA	patient	-1,530711631	81,85944043	-1,218552924	85,74360488	-0,763732089	95,00882501	-1,800396982	61,47632758	0,853333333	NA	NA	NA	NA	NA	NA	NA	NA	NA	NA	NA	NA	NA
usm	girl	10	N1303K	m0	10000	200000	24,3	127,7	1,5	1,55	1,81	yes	no	no	no	no	NA	NA	NA	NA	NA	NA	patient	child 8-12	80	6-11 interviewer	patient	-0,230328062	97,30774023	-1,360811595	84,12858281	3,213669128	115,1373177	-0,82189491	82,04768313	1,033333333	72,6	58,3	70	58,3	100	81,2	75	53,6	67,9	100	82,1	90	50
usm	girl	10	N1303K	m0	10000	200000	24,3	127,7	1,5	1,55	1,81	yes	no	no	no	no	NA	NA	NA	NA	NA	NA	mother	parent 8-12	65	6-13 parents	parents	-0,230328062	97,30774023	-1,360811595	84,12858281	3,213669128	115,1373177	-0,82189491	82,04768313	1,033333333	75,7	58,3	60	75	100	81,2	100	57,1	71,4	100	71,4	90	75
usm	girl	10	N1303K	m+3	10000	200000	24,2	128	1,58	1,42	2,48	yes	no	no	no	no	yes	0	4	0	0	1	patient	child 8-12	60	6-11 interviewer	patient	-1,005607738	88,16678433	-1,056465376	87,64748324	0,027169055	100,1634163	0,487910968	110,9368943	0,898734177	82,4	58,3	70	100	100	87,5	68,8	64,3	82,1	100	82,1	95	100
usm	girl	10	N1303K	m+3	10000	200000	24,2	128	1,58	1,42	2,48	yes	no	no	no	no	yes	0	4	0	0	1	mother	parent 8-12	65	6-13 parents	parents	-1,005607738	88,16678433	-1,056465376	87,64748324	0,027169055	100,1634163	0,487910968	110,9368943	0,898734177	82,4	58,3	70	100	100	87,5	68,8	64,3	82,1	100	82,1	95	100
usm	boy	5	4016insT	m-3	10000	170000	14,4	99	NA	NA	NA	NA	NA	NA	NA	NA	NA	NA	NA	NA	NA	NA	patient	NA	NA	NA	patient	NA	NA	NA	NA	NA	NA	NA	NA	NA	NA	NA	NA	NA	NA	NA	NA	NA	NA	NA	NA	NA	NA
usm	boy	5	4016insT	m0	10000	170000	14,4	100,4	NA	NA	NA	yes	no	no	no	no	NA	NA	NA	NA	NA	NA	father	parent 2-4	80	nc too young/too old	parents	NA	NA	NA	NA	NA	NA	NA	NA	NA	97,3	100	100	100	100	93,8	100	100	87,5	100	100	100	100
usm	boy	5	4016insT	m+3	10000	170000	15,2	102	NA	NA	NA	yes	no	no	no	no	no	0	0	0	0	0	mother	parent 2-4	85	nc too young/too old	parents	NA	NA	NA	NA	NA	NA	NA	NA	NA	97	100	100	100	100	93,8	100	89,3	94,6	100	96,4	100	100
usm	boy	11	DF508	m-3	10000	200000	25,8	135,8	2,08	1,91	2,58	NA	NA	NA	NA	NA	NA	NA	NA	NA	NA	NA	patient	NA	NA	NA	patient	-0,054092423	99,39437796	-0,556282821	93,60281633	0,919593117	105,8335373	0,54696358	112,889716	0,918269231	NA	NA	NA	NA	NA	NA	NA	NA	NA	NA	NA	NA	NA
usm	boy	11	DF508	m0	10000	200000	27,4	137,6	2,39	2,1	2,92	yes	no	no	no	no	NA	NA	NA	NA	NA	NA	patient	child 8-12	65	6-11 interviewer	patient	0,486280248	105,4499879	0,315505764	103,6306869	0,211846958	101,4018675	0,975106632	123,4390394	0,878661088	NA	87,5	75	100	83,3	100	NA	85,7	89,3	100	82,1	100	100
usm	boy	11	DF508	m0	10000	200000	27,4	137,6	2,39	2,1	2,92	yes	no	no	no	no	NA	NA	NA	NA	NA	NA	mother	parent 8-12	80	6-13 parents	parents	0,486280248	105,4499879	0,315505764	103,6306869	0,211846958	101,4018675	0,975106632	123,4390394	0,878661088	NA	79,2	75	95,8	75	93,8	68,8	71,4	NA	100	100	100	87,5
usm	boy	11	DF508	m+3	10000	200000	28	137,9	2,41	1,89	1,71	yes	no	no	no	no	no	0	0	0	0	0	patient	child 8-12	75	6-11 interviewer	patient	-0,53336532	93,96853458	0,307406973	103,5334296	-1,299361375	90,45749956	-1,367957711	71,34327682	0,784232365	90,2	91,7	80	95,8	91,7	87,5	81,2	78,6	96,4	100	92,9	100	87,5
usm	boy	11	DF508	m+3	10000	200000	28	137,9	2,41	1,89	1,71	yes	no	no	no	no	no	0	0	0	0	0	mother	parent 8-12	90	6-13 parents	parents	-0,53336532	93,96853458	0,307406973	103,5334296	-1,299361375	90,45749956	-1,367957711	71,34327682	0,784232365	81,4	79,2	80	91,7	75	93,8	75	85,7	85,7	100	100	100	75
usm	boy	9	DF508	m-3	10000	300000	37,4	140,4	1,96	1,25	0,65	NA	NA	NA	NA	NA	NA	NA	NA	NA	NA	NA	patient	NA	NA	NA	patient	-3,177491621	62,74716468	-1,304628251	84,60676171	-2,906180753	73,5130415	-3,940215737	28,48685821	0,637755102	NA	NA	NA	NA	NA	NA	NA	NA	NA	NA	NA	NA	NA
usm	boy	9	DF508	m0	10000	360000	37,6	142,8	2,26	1,32	0,85	yes	no	no	no	no	NA	NA	NA	NA	NA	NA	patient	child 8-12	95	6-11 interviewer	patient	-3,159592389	63,40693074	-0,598676886	92,96834474	-3,352837923	67,62816692	-3,412421096	35,91865588	0,584070796	89,9	83,3	100	100	100	93,8	100	75	96,4	100	92,9	100	100
usm	boy	9	DF508	m0	10000	360000	37,6	142,8	2,26	1,32	0,85	yes	no	no	no	no	NA	NA	NA	NA	NA	NA	mother	parent 8-12	80	6-13 parents	parents	-3,159592389	63,40693074	-0,598676886	92,96834474	-3,352837923	67,62816692	-3,412421096	35,91865588	0,584070796	91,6	100	100	100	100	100	100	78,6	98,2	100	100	100	100
usm	boy	10	DF508	m+3	10000	370000	42,3	144	2,42	1,88	1,63	yes	no	no	no	no	no	0	0	0	0	0	patient	child 8-12	100	6-11 interviewer	patient	-1,034740067	88,23533027	-0,250798507	97,06395572	-1,312254794	90,17510601	-1,526186239	67,51101533	0,776859504	89,5	91,7	100	100	100	93,8	100	71,4	94,6	100	100	95	100
usm	boy	10	DF508	m+3	10000	370000	42,3	144	2,42	1,88	1,63	yes	no	no	no	no	no	0	0	0	0	0	mother	parent 8-12	90	6-13 parents	parents	-1,034740067	88,23533027	-0,250798507	97,06395572	-1,312254794	90,17510601	-1,526186239	67,51101533	0,776859504	90,5	91,7	100	100	100	100	100	82,1	82,1	100	100	100	100
usm	boy	14	DF508	m-3	10000	450000	44,2	159	3,58	2,69	1,96	NA	NA	NA	NA	NA	NA	NA	NA	NA	NA	NA	patient	NA	NA	NA	patient	-1,045604542	87,41924011	0,042770313	100,4909894	-1,698514323	86,68360258	-2,281978948	55,28060025	0,751396648	NA	NA	NA	NA	NA	NA	NA	NA	NA	NA	NA	NA	NA
usm	boy	14	DF508	m0	10000	450000	47,7	161	3,71	2,82	2,21	yes	no	no	no	no	NA	NA	NA	NA	NA	NA	patient	child 13-18	90	14 and older	patient	-0,993776691	88,02199285	0,003004699	100,034505	-1,578254748	87,68079057	-1,995255065	60,16034814	0,760107817	89,5	79,2	100	79,2	100	93,8	87,5	67,9	98,2	100	82,1	100	100
usm	boy	14	DF508	m0	10000	450000	47,7	161	3,71	2,82	2,21	yes	no	no	no	no	NA	NA	NA	NA	NA	NA	mother	parent 13-18	80	nc too young/too old	parents	-0,993776691	88,02199285	0,003004699	100,034505	-1,578254748	87,68079057	-1,995255065	60,16034814	0,760107817	81,8	79,2	100	75	100	93,8	87,5	53,6	94,6	100	71,4	85	62,5
usm	boy	15	DF508	m+3	10000	450000	50,8	163,5	4,1	3,08	2,4	yes	no	no	no	no	yes	0	5	0	0	0	patient	child 13-18	90	14 and older	patient	-0,66957417	91,93942313	0,488073008	105,6150486	-1,680342248	86,72605522	-1,838287047	62,91377689	0,751219512	99	100	100	100	100	100	100	92,9	100	100	100	100	100
usm	boy	15	DF508	m+3	10000	450000	50,8	163,5	4,1	3,08	2,4	yes	no	no	no	no	yes	0	5	0	0	0	mother	parent 13-18	85	nc too young/too old	parents	-0,66957417	91,93942313	0,488073008	105,6150486	-1,680342248	86,72605522	-1,838287047	62,91377689	0,751219512	89,2	91,7	95	87,5	100	87,5	93,8	57,1	94,6	100	92,9	100	100
usm	girl	18	E585X	m-3	10000	250000	45,6	151	2,33	1,44	0,63	NA	NA	NA	NA	NA	NA	NA	NA	NA	NA	NA	patient	NA	NA	NA	patient	-4,040791522	50,73045667	-2,219225507	73,43908378	-3,146053037	68,71947568	-4,69498349	17,6837926	0,618025751	NA	NA	NA	NA	NA	NA	NA	NA	NA	NA	NA	NA	NA
usm	girl	18	E585X	m0	10000	250000	45,8	151	2,4	1,58	0,81	yes	no	no	no	no	NA	NA	NA	NA	NA	NA	patient	child 13-18	80	14 and older	patient	-3,658748041	55,63029409	-2,036044699	75,56208765	-2,860356512	73,23374085	-4,316857216	22,7287231	0,658333333	96,6	91,7	90	100	100	100	100	92,9	100	100	100	95	75
usm	girl	18	E585X	m0	10000	250000	45,8	151	2,4	1,58	0,81	yes	no	no	no	no	NA	NA	NA	NA	NA	NA	mother	parent 13-18	75	nc too young/too old	parents	-3,658748041	55,63029409	-2,036044699	75,56208765	-2,860356512	73,23374085	-4,316857216	22,7287231	0,658333333	98,6	100	100	100	100	100	100	100	100	100	100	95	87,5
usm	girl	18	E585X	m+3	10000	250000	44,6	151	2,39	1,45	0,64	yes	no	no	no	no	yes	0	3	0	0	1	patient	child 13-18	80	14 and older	patient	-4,018613762	51,00070048	-2,074856087	75,07844321	-3,20830797	67,56204897	-4,682673505	17,95146228	0,606694561	98	95,8	100	100	100	100	100	100	100	100	96,4	95	87,5
usm	girl	18	E585X	m+3	10000	250000	44,6	151	2,39	1,45	0,64	yes	no	no	no	no	yes	0	3	0	0	1	mother	parent 13-18	75	nc too young/too old	parents	-4,018613762	51,00070048	-2,074856087	75,07844321	-3,20830797	67,56204897	-4,682673505	17,95146228	0,606694561	99,3	100	100	100	100	100	100	100	100	100	100	100	100
usm	girl	16	4016insT	m-3	10000	450000	36,4	145	1,66	1,18	0,76	NA	NA	NA	NA	NA	NA	NA	NA	NA	NA	NA	patient	NA	NA	NA	patient	-4,415608107	45,87499518	-3,565796779	58,3659413	-2,495815813	78,39308264	-4,274018336	22,81059968	0,710843373	NA	NA	NA	NA	NA	NA	NA	NA	NA	NA	NA	NA	NA
usm	girl	16	4016insT	m0	10000	450000	36,5	145	1,43	0,81	0,35	yes	no	no	no	no	NA	NA	NA	NA	NA	NA	patient	child 13-18	45	14 and older	patient	-5,487030186	31,42599733	-4,312079087	50,15622826	-3,468094043	62,48361535	-5,246766708	10,48631264	0,566433566	81,1	75	70	87,5	100	81,2	43,8	71,4	80,4	100	85,7	95	87,5
usm	girl	16	4016insT	m0	10000	450000	36,5	145	1,43	0,81	0,35	yes	no	no	no	no	NA	NA	NA	NA	NA	NA	mother	parent 13-18	60	nc too young/too old	parents	-5,487030186	31,42599733	-4,312079087	50,15622826	-3,468094043	62,48361535	-5,246766708	10,48631264	0,566433566	81,4	79,2	75	87,5	100	75	43,8	71,4	80,4	100	85,7	95	87,5
usm	boy	4	DF508	m-3	10000	200000	16,8	105	NA	NA	NA	NA	NA	NA	NA	NA	NA	NA	NA	NA	NA	NA	patient	NA	NA	NA	patient	NA	NA	NA	NA	NA	NA	NA	NA	NA	NA	NA	NA	NA	NA	NA	NA	NA	NA	NA	NA	NA	NA
usm	boy	5	DF508	m0	10000	200000	17,5	108,8	NA	NA	NA	yes	no	no	no	no	NA	NA	NA	NA	NA	NA	father	parent 2-4	90	NA	parents	NA	NA	NA	NA	NA	NA	NA	NA	NA	90,9	100	90	100	75	81,2	100	67,9	94,6	100	75	100	100
usm	boy	5	DF508	m+3	10000	200000	18,1	109,8	NA	NA	NA	yes	no	no	no	no	no	0	0	0	0	0	father	parent 2-4	90	NA	parents	NA	NA	NA	NA	NA	NA	NA	NA	NA	78	75	75	75	75	75	75	71,4	76,8	100	64,3	95	87,5
usm	boy	7	1248+1G>A	m-3	10000	150000	22,2	120	1,88	1,58	1,65	NA	NA	NA	NA	NA	NA	NA	NA	NA	NA	NA	patient	NA	NA	NA	patient	1,255310261	115,8135099	1,776637718	122,616032	-0,859919762	93,77100141	-0,140832367	96,44625063	0,840425532	NA	NA	NA	NA	NA	NA	NA	NA	NA	NA	NA	NA	NA
usm	boy	7	1248+1G>A	m0	10000	170000	22,3	122,2	1,68	1,33	1,21	yes	no	no	no	no	NA	NA	NA	NA	NA	NA	patient	child 5-7	NA	6-11 interviewer	patient	-0,521789155	93,44603164	0,364288073	104,5758493	-1,456590226	88,70586448	-1,354801684	68,74772888	0,791666667	70,3	75	90	75	50	50	100	71,4	60,7	100	78,6	80	75
usm	boy	7	1248+1G>A	m0	10000	170000	22,3	122,2	1,68	1,33	1,21	yes	no	no	no	no	NA	NA	NA	NA	NA	NA	father	parent 5-7	80	6-13 parents	parents	-0,521789155	93,44603164	0,364288073	104,5758493	-1,456590226	88,70586448	-1,354801684	68,74772888	0,791666667	75,7	75	100	70,8	91,7	56,2	100	60,7	67,9	100	85,7	90	100
usm	boy	7	1248+1G>A	m+3	10000	170000	23	124	2,08	1,77	2,07	yes	no	no	no	no	yes	0	4	0	0	0	patient	child 5-7	NA	6-11 interviewer	patient	1,623463198	120,0962743	1,966940122	124,6344156	-0,612303991	95,65456485	0,571471393	114,814403	0,850961538	68,9	75	90	50	50	62,5	100	71,4	64,3	100	85,7	60	50
usm	boy	7	1248+1G>A	m+3	10000	170000	23	124	2,08	1,77	2,07	yes	no	no	no	no	yes	0	4	0	0	0	mother	parent 5-7	80	6-13 parents	parents	1,623463198	120,0962743	1,966940122	124,6344156	-0,612303991	95,65456485	0,571471393	114,814403	0,850961538	74	70,8	100	50	100	62,5	93,8	42,9	64,3	100	92,9	95	75
usm	boy	7	G542X	m-3	10000	280000	25,6	126,7	1,64	1,3	1,38	NA	NA	NA	NA	NA	NA	NA	NA	NA	NA	NA	patient	NA	NA	NA	patient	-1,223037886	84,47269708	-0,487700914	93,83240863	-1,401213844	89,20615056	-1,11680425	73,57693603	0,792682927	NA	NA	NA	NA	NA	NA	NA	NA	NA	NA	NA	NA	NA
usm	boy	7	G542X	m0	10000	280000	25,2	129,4	1,7	1,4	1,53	yes	no	no	no	no	NA	NA	NA	NA	NA	NA	patient	child 5-7	NA	6-11 interviewer	patient	-1,056493587	86,67896521	-0,61900862	92,23318798	-0,94334461	93,09700378	-0,884600691	78,88708735	0,823529412	91,9	91,7	100	100	100	87,5	87,5	92,9	89,3	100	92,9	100	100
usm	boy	7	G542X	m0	10000	280000	25,2	129,4	1,7	1,4	1,53	yes	no	no	no	no	NA	NA	NA	NA	NA	NA	mother	parent 5-7	90	6-13 parents	parents	-1,056493587	86,67896521	-0,61900862	92,23318798	-0,94334461	93,09700378	-0,884600691	78,88708735	0,823529412	95,3	95,8	90	100	100	93,8	100	96,4	87,5	100	92,9	100	100
usm	boy	7	G542X	m+3	10000	280000	26,5	129,8	1,59	1,26	1,15	yes	no	no	no	no	yes	0	7	0	0	0	patient	child 5-7	NA	6-11 interviewer	patient	-1,808601739	77,30145567	-1,175648216	85,39082773	-1,344192533	89,71198434	-1,847409888	59,0449574	0,79245283	87,2	100	90	100	100	62,5	100	57,1	85,7	100	92,9	100	75
usm	boy	7	G542X	m+3	10000	280000	26,5	129,8	1,59	1,26	1,15	yes	no	no	no	no	yes	0	7	0	0	0	mother	parent 5-7	90	6-13 parents	parents	-1,808601739	77,30145567	-1,175648216	85,39082773	-1,344192533	89,71198434	-1,847409888	59,0449574	0,79245283	97,3	91,7	100	100	100	93,8	100	100	98,2	100	92,9	100	100
usm	girl	12	S1206X	m-3	10000	260000	31,6	137	1,71	1,34	1,06	NA	NA	NA	NA	NA	NA	NA	NA	NA	NA	NA	patient	NA	NA	NA	patient	-2,760517282	66,93995987	-2,026750108	76,49061467	-1,707329941	87,26536492	-3,076258604	39,06905947	0,783625731	NA	NA	NA	NA	NA	NA	NA	NA	NA	NA	NA	NA	NA
usm	girl	12	S1206X	m0	10000	280000	34	138,4	1,31	0,92	0,58	yes	no	no	no	no	NA	NA	NA	NA	NA	NA	patient	child 8-12	50	12-13 interviewer	patient	-4,533981259	44,32096376	-3,820641268	56,60570387	-2,545252316	78,1000594	-4,216139134	20,73376735	0,702290076	95,3	79,2	100	95,8	100	93,8	87,5	96,4	100	100	96,4	100	100
usm	girl	12	S1206X	m0	10000	280000	34	138,4	1,31	0,92	0,58	yes	no	no	no	no	NA	NA	NA	NA	NA	NA	mother	parent 8-12	30	6-13 parents	parents	-4,533600847	44,32606618	-3,820234857	56,61082591	-2,545137699	78,10160048	-4,215771216	20,73628912	0,702290076	NA	70,8	90	100	100	93,8	87,5	NA	92,9	100	78,6	100	75
usm	girl	12	S1206X	m+3	10000	280000	37,5	139	1,82	1,38	1	yes	no	no	no	no	yes	1	0	0	1	0	patient	child 8-12	50	12-13 interviewer	patient	-2,891389612	65,30767935	-1,944053979	77,35037767	-2,012885646	84,23625206	-3,32694568	35,2070985	0,758241758	96,3	87,5	100	100	100	87,5	100	92,9	98,2	100	92,9	100	100
usm	girl	12	S1206X	m+3	10000	280000	37,5	139	1,82	1,38	1	yes	no	no	no	no	yes	1	0	0	1	0	mother	parent 8-12	50	6-13 parents	parents	-2,890787211	65,31520434	-1,943474307	77,35737016	-2,012740179	84,23793108	-3,326553683	35,21141452	0,758241758	89,5	79,2	95	100	100	93,8	87,5	89,3	96,4	100	92,9	100	62,5
usm	boy	12	CFTRDEL2.3 (21KB)	m-3	10000	400000	37	145	2,82	2,32	2,38	NA	NA	NA	NA	NA	NA	NA	NA	NA	NA	NA	patient	NA	NA	NA	patient	0,148069778	101,6878156	0,536133007	106,1557257	-0,660426736	95,35758252	-0,504067684	88,92640039	0,822695035	NA	NA	NA	NA	NA	NA	NA	NA	NA	NA	NA	NA	NA
usm	boy	12	CFTRDEL2.3 (21KB)	m0	10000	400000	37,9	146,5	2,81	2,33	2,37	yes	no	no	no	no	NA	NA	NA	NA	NA	NA	patient	child 8-12	75	12-13 interviewer	patient	-0,096998083	98,88473126	0,216276637	102,4797988	-0,562778422	96,05818743	-0,656319118	85,7356645	0,829181495	91,9	79,2	100	100	100	87,5	100	71,4	92,9	75	100	95	100
usm	boy	12	CFTRDEL2.3 (21KB)	m0	10000	400000	37,9	146,5	2,81	2,33	2,37	yes	no	no	no	no	NA	NA	NA	NA	NA	NA	mother	parent 8-12	75	6-13 parents	parents	-0,096998083	98,88473126	0,216276637	102,4797988	-0,562778422	96,05818743	-0,656319118	85,7356645	0,829181495	91,6	87,5	95	100	100	93,8	100	82,1	92,9	75	89,3	95	75
usm	boy	12	CFTRDEL2.3 (21KB)	m+3	10000	400000	40,5	147	3	2,52	2,63	yes	no	no	no	no	yes	6	0	0	0	0	patient	child 8-12	70	12-13 interviewer	patient	0,470316223	105,4171222	0,694604339	107,9740423	-0,401514304	97,21029568	-0,287440013	93,62396473	0,84	90,9	79,2	95	100	100	81,2	100	75	89,3	75	100	100	100
usm	boy	12	CFTRDEL2.3 (21KB)	m+3	10000	400000	40,5	147	3	2,52	2,63	yes	no	no	no	no	yes	6	0	0	0	0	mother	parent 8-12	75	6-13 parents	parents	0,470316223	105,4171222	0,694604339	107,9740423	-0,401514304	97,21029568	-0,287440013	93,62396473	0,84	90,9	83,3	100	100	100	93,8	100	75	89,3	75	96,4	95	75
usm	boy	3	CFTRDEL2.3 (21KB)	m-3	10000	200000	15,1	98,4	NA	NA	NA	NA	NA	NA	NA	NA	NA	NA	NA	NA	NA	NA	patient	NA	NA	NA	patient	NA	NA	NA	NA	NA	NA	NA	NA	NA	NA	NA	NA	NA	NA	NA	NA	NA	NA	NA	NA	NA	NA
usm	boy	4	CFTRDEL2.3 (21KB)	m0	10000	200000	15,8	100,4	NA	NA	NA	yes	no	no	no	no	NA	NA	NA	NA	NA	NA	mother	parent 2-4	75	nc too young/too old	parents	NA	NA	NA	NA	NA	NA	NA	NA	NA	92,2	79,2	100	100	100	87,5	100	85,7	83,9	100	100	95	87,5
usm	boy	4	CFTRDEL2.3 (21KB)	m+3	10000	200000	16,2	101	NA	NA	NA	yes	no	no	no	no	yes	2	0	0	0	0	mother	parent 2-4	80	nc too young/too old	parents	NA	NA	NA	NA	NA	NA	NA	NA	NA	92,9	83,3	95	100	100	87,5	100	85,7	85,7	100	100	100	87,5
usm	girl	2	R1066H	m-3	10000	80000	10,9	85,2	NA	NA	NA	NA	NA	NA	NA	NA	NA	NA	NA	NA	NA	NA	patient	NA	NA	NA	patient	NA	NA	NA	NA	NA	NA	NA	NA	NA	NA	NA	NA	NA	NA	NA	NA	NA	NA	NA	NA	NA	NA
usm	girl	3	R1066H	m0	10000	80000	11,3	90	NA	NA	NA	yes	no	no	no	no	NA	NA	NA	NA	NA	NA	mother	parent 2-4	90	nc too young/too old	parents	NA	NA	NA	NA	NA	NA	NA	NA	NA	92,9	70,8	100	100	100	100	100	100	75	100	100	100	100
usm	girl	3	R1066H	m+3	10000	80000	11,9	92	NA	NA	NA	yes	no	no	no	no	no	0	0	0	0	0	mother	parent 2-4	90	nc too young/too old	parents	NA	NA	NA	NA	NA	NA	NA	NA	NA	92,2	62,5	100	100	100	100	100	100	75	100	100	100	100
usm	girl	8	duplic esone 6b-6c	m-3	10000	240000	20,2	117,8	1,46	1,28	1,38	NA	NA	NA	NA	NA	NA	NA	NA	NA	NA	NA	patient	NA	NA	NA	patient	0,044393929	100,5319836	0,312981834	103,8752497	-0,575045046	96,38601951	-0,940126105	78,56410091	0,876712329	NA	NA	NA	NA	NA	NA	NA	NA	NA	NA	NA	NA	NA
usm	girl	8	duplic esone 6b-6c	m0	10000	240000	19,3	120,3	1,57	1,35	1,42	yes	no	no	no	no	NA	NA	NA	NA	NA	NA	patient	child 5-7	100	6-11 interviewer	patient	0,07694364	100,9163079	0,484867071	105,9628732	-0,803351897	94,78369765	-0,993350381	77,52713277	0,859872611	86,5	83,3	100	83,3	100	100	100	50	82,1	100	92,9	90	75
usm	girl	8	duplic esone 6b-6c	m0	10000	240000	19,3	120,3	1,57	1,35	1,42	yes	no	no	no	no	NA	NA	NA	NA	NA	NA	mother	parent 5-7	90	6-13 parents	parents	0,07694364	100,9163079	0,484867071	105,9628732	-0,803351897	94,78369765	-0,993350381	77,52713277	0,859872611	87,8	75	100	100	100	100	100	57,1	83,9	100	100	100	75
usm	girl	8	duplic esone 6b-6c	m+3	10000	240000	20,7	121	1,53	1,3	1,44	yes	no	no	no	no	yes	1	0	0	0	0	patient	child 5-7	100	6-11 interviewer	patient	-0,360419233	95,70410887	0,130010576	101,5854073	-0,944541939	93,74063632	-1,004813517	77,3634045	0,849673203	88,5	83,3	100	100	100	100	100	78,6	78,6	100	71,4	90	75
usm	girl	8	duplic esone 6b-6c	m+3	10000	240000	20,7	121	1,53	1,3	1,44	yes	no	no	no	no	yes	1	0	0	0	0	mother	parent 5-7	85	6-13 parents	parents	-0,360419233	95,70410887	0,130010576	101,5854073	-0,944541939	93,74063632	-1,004813517	77,3634045	0,849673203	87,5	79,2	100	100	100	100	100	60,7	80,4	100	96,4	90	62,5
usm	girl	13	DF508	m-3	10000	250000	44,4	153	1,89	1,17	0,55	NA	NA	NA	NA	NA	NA	NA	NA	NA	NA	NA	patient	NA	NA	NA	patient	-4,596065878	43,48077978	-3,23247463	62,70484972	-3,137208191	69,04547776	-4,609698522	16,28978039	0,619047619	NA	NA	NA	NA	NA	NA	NA	NA	NA	NA	NA	NA	NA
usm	girl	14	DF508	m0	10000	250000	46	153,3	2,05	1,26	0,56	yes	no	no	no	no	NA	NA	NA	NA	NA	NA	patient	child 13-18	85	12-13 interviewer	patient	-4,380739274	46,31619117	-2,811935737	67,33534251	-3,16768855	68,49722672	-4,612030732	16,43514749	0,614634146	83,1	79,2	80	100	100	75	31,2	64,3	89,3	100	96,4	100	75
usm	girl	14	DF508	m0	10000	250000	46	153,3	2,05	1,26	0,56	yes	no	no	no	no	NA	NA	NA	NA	NA	NA	mother	parent 13-18	65	6-13 parents	parents	-4,380739274	46,31619117	-2,811935737	67,33534251	-3,16768855	68,49722672	-4,612030732	16,43514749	0,614634146	83,4	62,5	80	100	100	75	43,8	64,3	92,9	100	100	100	87,5
usm	girl	14	DF508	m+3	10000	250000	47,6	153,3	2,31	1,4	0,57	yes	no	no	no	no	yes	0	0	0	1	1	patient	child 13-18	60	12-13 interviewer	patient	-4,010444893	51,13253434	-2,089962994	75,46983401	-3,221978738	67,47888683	-4,610156786	16,62872244	0,606060606	89,2	75	100	100	100	81,2	75	75	100	100	96,4	100	75
usm	girl	14	DF508	m+3	10000	250000	47,6	153,3	2,31	1,4	0,57	yes	no	no	no	no	yes	0	0	0	1	1	mother	parent 13-18	70	6-13 parents	parents	-4,010444893	51,13253434	-2,089962994	75,46983401	-3,221978738	67,47888683	-4,610156786	16,62872244	0,606060606	92,6	70,8	100	100	100	56,2	100	89,3	100	100	100	100	75
usm	girl	8	L1077P	m-3	10000	250000	24,1	121,4	1,74	1,26	0,93	NA	NA	NA	NA	NA	NA	NA	NA	NA	NA	NA	patient	NA	NA	NA	patient	-0,61662299	92,58989358	1,231289538	115,3152058	-2,375390739	79,88638031	-2,245021275	50,41771981	0,724137931	NA	NA	NA	NA	NA	NA	NA	NA	NA	NA	NA	NA	NA
usm	girl	8	L1077P	m0	10000	250000	25,6	121,9	1,86	1,44	1,3	yes	no	no	no	no	NA	NA	NA	NA	NA	NA	patient	child 5-7	65	6-11 interviewer	patient	0,384845592	104,5652131	1,745673833	121,7063196	-1,894798683	85,46713845	-1,360961676	69,48471611	0,774193548	71,6	66,7	80	75	100	37,5	75	42,9	78,6	100	78,6	60	100
usm	girl	8	L1077P	m0	10000	250000	25,6	121,9	1,86	1,44	1,3	yes	no	no	no	no	NA	NA	NA	NA	NA	NA	mother	parent 5-7	75	6-13 parents	parents	0,384845592	104,5652131	1,745673833	121,7063196	-1,894798683	85,46713845	-1,360961676	69,48471611	0,774193548	63,5	50	65	50	100	68,8	75	25	58,9	100	85,7	60	100
usm	girl	8	L1077P	m+3	10000	260000	25,6	124,1	1,87	1,41	1,01	yes	no	no	no	no	yes	7	0	0	1	1	patient	child 5-7	100	6-11 interviewer	patient	-0,144108378	98,28737268	1,388660518	117,1306586	-2,083770674	83,42083606	-2,179639702	52,23466359	0,754010695	58,8	62,5	60	79,2	83,3	62,5	50	50	41,1	25	53,6	80	100
usm	girl	8	L1077P	m+3	10000	260000	25,6	124,1	1,87	1,41	1,01	yes	no	no	no	no	yes	7	0	0	1	1	mother	parent 5-7	100	6-13 parents	parents	-0,144108378	98,28737268	1,388660518	117,1306586	-2,083770674	83,42083606	-2,179639702	52,23466359	0,754010695	NA	50	75	50	100	62,5	43,8	42,9	NA	75	64,3	100	75
usm	boy	8	DF508	m-3	10000	270000	23,1	127,6	1,46	1,32	1,85	NA	NA	NA	NA	NA	NA	NA	NA	NA	NA	NA	patient	NA	NA	NA	patient	-1,385388454	83,19642264	-1,589553446	80,78730657	0,341578067	102,2595664	-0,118082299	97,14332862	0,904109589	NA	NA	NA	NA	NA	NA	NA	NA	NA	NA	NA	NA	NA
usm	boy	8	DF508	m0	10000	270000	23,6	128,2	1,61	1,45	1,94	yes	no	no	no	no	NA	NA	NA	NA	NA	NA	patient	child 8-12	100	6-11 interviewer	patient	-0,814152108	90,22473988	-1,007899935	87,85333451	0,297989163	101,9809198	0,03189828	100,7744685	0,900621118	78,7	75	100	100	66,7	100	100	100	55,4	100	57,1	50	25
usm	boy	8	DF508	m0	10000	270000	23,6	128,2	1,61	1,45	1,94	yes	no	no	no	no	NA	NA	NA	NA	NA	NA	mother	parent 8-12	75	6-13 parents	parents	-0,814152108	90,22473988	-1,007899935	87,85333451	0,297989163	101,9809198	0,03189828	100,7744685	0,900621118	NA	100	95	NA	50	100	100	92,9	85,7	100	67,9	80	100
usm	boy	8	DF508	m+3	10000	270000	24,1	129,3	1,64	1,39	1,52	yes	no	no	no	no	yes	0	2	0	0	0	patient	child 8-12	90	6-11 interviewer	patient	-1,283726023	84,66910889	-1,047321249	87,43657642	-0,542267059	96,14619583	-0,988276523	77,59584258	0,847560976	88,2	100	100	91,7	58,3	100	100	100	82,1	100	71,4	70	100
usm	boy	8	DF508	m+3	10000	270000	24,1	129,3	1,64	1,39	1,52	yes	no	no	no	no	yes	0	2	0	0	0	mother	parent 8-12	65	6-13 parents	parents	-1,283726023	84,66910889	-1,047321249	87,43657642	-0,542267059	96,14619583	-0,988276523	77,59584258	0,847560976	73,3	100	85	41,7	8,3	100	100	60,7	78,6	100	75	50	100
usm	boy	3	N1303K	m-3	10000	100000	12,7	95	NA	NA	NA	NA	NA	NA	NA	NA	NA	NA	NA	NA	NA	NA	patient	NA	NA	NA	patient	NA	NA	NA	NA	NA	NA	NA	NA	NA	NA	NA	NA	NA	NA	NA	NA	NA	NA	NA	NA	NA	NA
usm	boy	3	N1303K	m0	10000	100000	13,2	96,2	NA	NA	NA	yes	no	no	no	no	NA	NA	NA	NA	NA	NA	mother	parent 2-4	95	nc too young/too old	parents	NA	NA	NA	NA	NA	NA	NA	NA	NA	92,6	100	90	100	100	87,5	87,5	89,3	85,7	100	85,7	95	100
usm	boy	4	N1303K	m+3	10000	110000	13,4	98,2	NA	NA	NA	yes	no	no	no	no	no	0	0	0	0	0	mother	parent 2-4	90	nc too young/too old	parents	NA	NA	NA	NA	NA	NA	NA	NA	NA	97,6	100	100	100	100	81,2	100	100	96,4	100	92,9	100	100
usm	boy	17	L732X	m-3	25000	625000	58,3	165,8	3,88	2,84	1,95	NA	NA	NA	NA	NA	NA	NA	NA	NA	NA	NA	patient	NA	NA	NA	patient	-2,193069259	73,90893639	-1,080450968	87,58078206	-1,910805825	83,90956694	-2,907231303	44,67063729	0,731958763	NA	NA	NA	NA	NA	NA	NA	NA	NA	NA	NA	NA	NA
usm	boy	18	L732X	m0	25000	625000	56	167	3,68	2,77	2,13	yes	no	no	no	no	NA	NA	NA	NA	NA	NA	patient	child 13-18	50	14 and older	patient	-2,482369504	70,50629085	-1,649927492	81,06625906	-1,643190612	86,41113256	-2,693784945	47,89765024	0,752717391	90,2	100	100	100	100	75	100	71,4	91,1	100	89,3	95	87,5
usm	boy	18	L732X	m0	25000	625000	56	167	3,68	2,77	2,13	yes	no	no	no	no	NA	NA	NA	NA	NA	NA	father	parent 13-18	50	nc too young/too old	parents	-2,482369504	70,50629085	-1,649927492	81,06625906	-1,643190612	86,41113256	-2,693784945	47,89765024	0,752717391	99,3	100	100	100	100	100	100	100	96,4	100	100	100	100
usm	boy	18	L732X	m+3	25000	625000	61	167,8	3,8	2,92	2,27	yes	no	no	no	no	yes	1	1	0	3	1	patient	child 13-18	90	14 and older	patient	-2,259132054	73,28363732	-1,531447991	82,41637113	-1,434563835	88,30077875	-2,53099385	50,4550619	0,768421053	96,3	100	100	100	100	100	100	82,1	98,2	100	100	95	100
usm	boy	18	L732X	m+3	25000	625000	61	167,8	3,8	2,92	2,27	yes	no	no	no	no	yes	1	1	0	3	1	father	parent 13-18	70	nc too young/too old	parents	-2,259132054	73,28363732	-1,531447991	82,41637113	-1,434563835	88,30077875	-2,53099385	50,4550619	0,768421053	95,3	87,5	100	100	100	100	100	100	80,4	100	100	100	100
usm	boy	16	G542X	m-3	10000	350000	52,7	160	4,96	3,52	2,75	NA	NA	NA	NA	NA	NA	NA	NA	NA	NA	NA	patient	NA	NA	NA	patient	0,399626684	104,7596937	2,489378899	128,8499898	-2,236461585	81,11719508	-1,402934344	70,81354874	0,709677419	NA	NA	NA	NA	NA	NA	NA	NA	NA	NA	NA	NA	NA
usm	boy	16	G542X	m0	10000	350000	53	160	4,37	2,46	1,27	yes	no	no	no	no	NA	NA	NA	NA	NA	NA	patient	child 13-18	65	14 and older	patient	-2,253516693	72,63646066	1,100313478	112,708557	-3,627093062	64,29470221	-3,808622403	32,43766381	0,562929062	93,2	100	100	100	100	100	100	75	92,9	100	92,9	100	100
usm	boy	16	G542X	m0	10000	350000	53	160	4,37	2,46	1,27	yes	no	no	no	no	NA	NA	NA	NA	NA	NA	father	parent 13-18	55	nc too young/too old	parents	-2,253516693	72,63646066	1,100313478	112,708557	-3,627093062	64,29470221	-3,808622403	32,43766381	0,562929062	97,3	100	95	100	91,7	100	100	92,9	100	100	100	100	100
usm	boy	16	G542X	m+3	10000	350000	53,5	160,5	4,64	3,14	2,26	yes	no	no	no	no	yes	1	0	0	0	1	patient	child 13-18	70	14 and older	patient	-0,736679153	91,19224691	1,530950601	117,7093976	-2,587470651	77,26885848	-2,172741081	56,85598389	0,676724138	92,9	95,8	100	100	100	100	100	75	92,9	100	92,9	100	100
usm	boy	16	G542X	m+3	10000	350000	53,5	160,5	4,64	3,14	2,26	yes	no	no	no	no	yes	1	0	0	0	1	father	parent 13-18	55	nc too young/too old	parents	-0,736679153	91,19224691	1,530950601	117,7093976	-2,587470651	77,26885848	-2,172741081	56,85598389	0,676724138	95,3	100	95	100	91,7	100	100	89,3	100	100	92,9	100	100
usm	boy	17	N1303K	m-3	10000	400000	49,8	176	4,3	2,78	1,47	NA	NA	NA	NA	NA	NA	NA	NA	NA	NA	NA	patient	NA	NA	NA	patient	-2,974915996	64,09857406	-1,299543427	85,0794826	-2,779040289	74,82006898	-3,91308267	30,8077041	0,646511628	NA	NA	NA	NA	NA	NA	NA	NA	NA	NA	NA	NA	NA
usm	boy	17	N1303K	m0	10000	400000	52,4	177,3	4,24	2,68	1,35	yes	no	no	no	no	NA	NA	NA	NA	NA	NA	patient	child 13-18	65	14 and older	patient	-3,276777338	60,44894785	-1,575636198	81,92251122	-2,907206348	73,23239275	-4,153682377	27,77987113	0,632075472	85,1	87,5	100	100	100	81,2	81,2	57,1	91,1	100	82,1	100	75
usm	boy	17	N1303K	m0	10000	400000	52,4	177,3	4,24	2,68	1,35	yes	no	no	no	no	NA	NA	NA	NA	NA	NA	father	parent 13-18	70	nc too young/too old	parents	-3,276777338	60,44894785	-1,575636198	81,92251122	-2,907206348	73,23239275	-4,153682377	27,77987113	0,632075472	75,7	66,7	75	100	75	75	75	71,4	76,8	100	75	95	50
usm	boy	17	N1303K	m+3	10000	400000	54	177,9	4,48	2,6	1,24	yes	no	no	no	no	no	0	0	0	0	0	patient	child 13-18	80	14 and older	patient	-3,483901839	57,95754631	-1,265957017	85,45816691	-3,365347908	67,27934564	-4,363939371	25,2584311	0,580357143	89,2	83,3	95	87,5	100	87,5	100	71,4	96,4	100	96,4	100	75
usm	boy	17	N1303K	m+3	10000	400000	54	177,9	4,48	2,6	1,24	yes	no	no	no	no	no	0	0	0	0	0	mother	parent 13-18	90	nc too young/too old	parents	-3,483901839	57,95754631	-1,265957017	85,45816691	-3,365347908	67,27934564	-4,363939371	25,2584311	0,580357143	87,5	91,7	95	75	100	62,5	93,8	64,3	100	100	100	100	75
usm	girl	7	DF508	m-3	10000	180000	20,6	112,2	1,52	1,32	1,5	NA	NA	NA	NA	NA	NA	NA	NA	NA	NA	NA	patient	NA	NA	NA	patient	1,369282404	116,6115454	1,743042221	122,6646641	-0,83307894	94,67123848	-0,258981359	93,90358805	0,868421053	NA	NA	NA	NA	NA	NA	NA	NA	NA	NA	NA	NA	NA
usm	girl	7	DF508	m0	10000	180000	20,7	112,3	1,56	1,37	1,65	yes	no	no	no	no	NA	NA	NA	NA	NA	NA	patient	child 5-7	NA	6-11 interviewer	patient	1,707348998	120,5611981	1,955957917	125,3214512	-0,663358982	95,83916193	0,121119666	102,8576059	0,878205128	87,8	75	100	100	66,7	75	87,5	78,6	92,9	100	85,7	100	100
usm	girl	7	DF508	m0	10000	180000	20,7	112,3	1,56	1,37	1,65	yes	no	no	no	no	NA	NA	NA	NA	NA	NA	mother	parent 5-7	75	6-13 parents	parents	1,707348998	120,5611981	1,955957917	125,3214512	-0,663358982	95,83916193	0,121119666	102,8576059	0,878205128	90,2	100	100	95,8	100	100	100	57,1	87,5	50	96,4	100	50
usm	girl	7	DF508	m+3	10000	180000	20,8	112,7	1,71	1,51	1,79	yes	no	no	no	no	yes	3	0	0	0	0	patient	child 5-7	NA	6-11 interviewer	patient	2,652144534	131,5548977	2,768735474	135,8784171	-0,566089141	96,48179722	0,447929919	110,5815395	0,883040936	72,3	75	50	50	66,7	87,5	50	85,7	60,7	100	85,7	90	50
usm	girl	7	DF508	m+3	10000	180000	20,8	112,7	1,71	1,51	1,79	yes	no	no	no	no	yes	3	0	0	0	0	mother	parent 5-7	75	6-13 parents	parents	2,652144534	131,5548977	2,768735474	135,8784171	-0,566089141	96,48179722	0,447929919	110,5815395	0,883040936	76,4	83,3	80	83,3	100	100	50	71,4	53,6	100	78,6	100	50
usm	boy	15	2183AA->G	m-3	10000	200000	60,8	180,8	5,41	3,68	2,31	NA	NA	NA	NA	NA	NA	NA	NA	NA	NA	NA	patient	NA	NA	NA	patient	-1,023473804	87,64507656	0,789490565	109,0914283	-2,406505271	79,76944639	-2,544032023	50,94769972	0,680221811	NA	NA	NA	NA	NA	NA	NA	NA	NA	NA	NA	NA	NA
usm	boy	15	2183AA->G	m0	10000	200000	61,9	180,3	4,78	3,36	2,23	yes	no	no	no	no	NA	NA	NA	NA	NA	NA	patient	child 13-18	90	14 and older	patient	-1,685490058	79,53692316	-0,343906286	96,05105287	-2,149690928	82,25013888	-2,680011635	48,75757824	0,70292887	94,6	95,8	100	95,8	100	93,8	100	96,4	98,2	100	85,7	100	100
usm	boy	15	2183AA->G	m0	10000	200000	61,9	180,3	4,78	3,36	2,23	yes	no	no	no	no	NA	NA	NA	NA	NA	NA	mother	parent 13-18	90	nc too young/too old	parents	-1,685490058	79,53692316	-0,343906286	96,05105287	-2,149690928	82,25013888	-2,680011635	48,75757824	0,70292887	84,5	66,7	75	100	100	75	93,8	67,9	87,5	100	82,1	100	100
usm	boy	15	2183AA->G	m+3	10000	200000	62,8	181	5,2	3,97	3,26	yes	no	no	no	no	no	0	0	0	0	0	patient	child 13-18	85	14 and older	patient	-0,631134713	92,4010476	0,242840874	102,7942322	-1,374899135	89,28736462	-1,439955109	70,18237029	0,763461538	93,2	95,8	100	100	100	93,8	100	92,9	94,6	100	89,3	100	87,5
usm	boy	15	2183AA->G	m+3	10000	200000	62,8	181	5,2	3,97	3,26	yes	no	no	no	no	no	0	0	0	0	0	mother	parent 13-18	85	nc too young/too old	parents	-0,631134713	92,4010476	0,242840874	102,7942322	-1,374899135	89,28736462	-1,439955109	70,18237029	0,763461538	92,9	91,7	100	100	100	81,2	100	96,4	91,1	100	96,4	100	100
usm	boy	7	DF508	m-3	10000	200000	25,9	126	1,86	1,49	1,45	NA	NA	NA	NA	NA	NA	NA	NA	NA	NA	NA	patient	NA	NA	NA	patient	-0,197919595	97,53845685	0,577116013	107,1917997	-1,278444662	90,28476914	-0,922015157	78,28015356	0,801075269	NA	NA	NA	NA	NA	NA	NA	NA	NA	NA	NA	NA	NA
usm	boy	7	DF508	m0	10000	220000	26,8	126,6	1,84	1,39	1,11	yes	no	no	no	no	NA	NA	NA	NA	NA	NA	patient	child 5-7	100	6-11 interviewer	patient	-0,824788021	89,7993768	0,367002132	104,5390751	-1,820797881	85,25219383	-1,848125238	59,40660733	0,755434783	86,5	100	100	75	100	87,5	100	78,6	82,1	100	100	100	50
usm	boy	7	DF508	m0	10000	220000	26,8	126,6	1,84	1,39	1,11	yes	no	no	no	no	NA	NA	NA	NA	NA	NA	mother	parent 5-7	60	6-13 parents	parents	-0,824788021	89,7993768	0,367002132	104,5390751	-1,820797881	85,25219383	-1,848125238	59,40660733	0,755434783	89,2	100	100	87,5	100	93,8	100	85,7	91,1	100	100	100	50
usm	boy	8	DF508	m+3	10000	220000	28	127,7	1,89	1,37	1,03	yes	no	no	no	no	yes	0	1	0	0	0	patient	child 5-7	100	6-11 interviewer	patient	-1,093348	86,57660708	0,395267768	104,8561017	-2,140722025	81,9502257	-2,140722071	54,23442684	0,724867725	90,5	100	100	100	100	87,5	100	78,6	82,1	100	100	90	50
usm	boy	8	DF508	m+3	10000	220000	28	127,7	1,89	1,37	1,03	yes	no	no	no	no	yes	0	1	0	0	0	mother	parent 5-7	70	6-13 parents	parents	-1,093348	86,57660708	0,395267768	104,8561017	-2,140722025	81,9502257	-2,140722071	54,23442684	0,724867725	89,2	87,5	95	100	100	81,2	100	85,7	89,3	100	100	90	50
usm	boy	4	621+1G>T	m-3	10000	120000	19,9	108,8	NA	NA	NA	NA	NA	NA	NA	NA	NA	NA	NA	NA	NA	NA	patient	NA	NA	NA	patient	NA	NA	NA	NA	NA	NA	NA	NA	NA	NA	NA	NA	NA	NA	NA	NA	NA	NA	NA	NA	NA	NA
usm	boy	4	621+1G>T	m0	10000	120000	19,4	111	NA	NA	NA	yes	no	no	no	no	NA	NA	NA	NA	NA	NA	father	parent 2-4	55	nc too young/too old	parents	NA	NA	NA	NA	NA	NA	NA	NA	NA	99,3	100	100	100	100	100	100	96,4	100	100	100	100	100
usm	boy	5	621+1G>T	m+3	10000	120000	20,7	111,8	NA	NA	NA	yes	no	no	no	no	yes	0	1	0	0	0	father	parent 2-4	90	nc too young/too old	parents	NA	NA	NA	NA	NA	NA	NA	NA	NA	97	95,8	100	100	100	100	100	96,4	89,3	100	96,4	100	100
usm	girl	13	c.1657C>T	m-3	10000	320000	52,1	160,7	2,72	2	1,47	NA	NA	NA	NA	NA	NA	NA	NA	NA	NA	NA	patient	NA	NA	NA	patient	-2,568878901	69,29667483	-1,451443745	82,98025585	-2,137118135	82,91621088	-2,93673918	42,0238262	0,735294118	NA	NA	NA	NA	NA	NA	NA	NA	NA	NA	NA	NA	NA
usm	girl	13	c.1657C>T	m0	10000	340000	52	162	2,33	1,6	1,01	yes	no	no	no	no	NA	NA	NA	NA	NA	NA	mother	parent 8-12	50	6-13 parents	parents	-3,814382797	53,65892217	-2,681090295	68,9463746	-2,605091281	77,297591	-3,784284803	28,10330386	0,686695279	79,7	70,8	100	62,5	100	68,8	81,2	64,3	91,1	100	100	95	75
usm	girl	13	c.1657C>T	m0	10000	340000	52	162	2,33	1,6	1,01	yes	no	no	no	no	NA	NA	NA	NA	NA	NA	patient	child 8-12	50	12-13 interviewer	patient	-3,814382797	53,65892217	-2,681090295	68,9463746	-2,605091281	77,297591	-3,784284803	28,10330386	0,686695279	85,8	79,2	90	100	100	81,2	100	71,4	83,9	100	75	100	50
usm	girl	13	c.1657C>T	m+3	10000	340000	51	162	2,52	1,71	0,92	yes	no	no	no	no	no	0	0	0	0	0	mother	parent 8-12	65	6-13 parents	parents	-3,558296326	56,92341163	-2,218103715	74,12635375	-2,679172988	76,28877589	-3,966545778	25,41363628	0,678571429	78	79,2	100	41,7	75	68,8	87,5	71,4	89,3	100	96,4	85	75
usm	girl	13	c.1657C>T	m+3	10000	340000	51	162	2,52	1,71	0,92	yes	no	no	no	no	no	0	0	0	0	0	patient	child 8-12	75	12-13 interviewer	patient	-3,558296326	56,92341163	-2,218103715	74,12635375	-2,679172988	76,28877589	-3,966545778	25,41363628	0,678571429	89,5	79,2	100	95,8	100	68,8	87,5	71,4	91,1	100	96,4	90	75
usm	girl	15	N1303K	m-3	10000	200000	38,4	155,8	3,08	2,06	1,7	NA	NA	NA	NA	NA	NA	NA	NA	NA	NA	NA	patient	NA	NA	NA	patient	-2,449514011	70,76103038	-0,436524119	94,74626425	-2,809682534	74,36233269	-2,697215076	47,30165491	0,668831169	NA	NA	NA	NA	NA	NA	NA	NA	NA	NA	NA	NA	NA
usm	girl	15	N1303K	m0	10000	200000	38,8	156,1	2,89	1,84	0,97	yes	no	no	no	no	NA	NA	NA	NA	NA	NA	mother	parent 8-12	55	nc too young/too old	parents	-3,105947001	62,62752363	-0,993873456	88,09742324	-3,039900579	70,77504364	-3,957698224	26,79486547	0,636678201	93,2	95,8	95	100	100	87,5	100	89,3	96,4	100	96,4	95	100
usm	girl	15	N1303K	m0	10000	200000	38,8	156,1	2,89	1,84	0,97	yes	no	no	no	no	NA	NA	NA	NA	NA	NA	patient	child 8-12	45	14 and older	patient	-3,105947001	62,62752363	-0,993873456	88,09742324	-3,039900579	70,77504364	-3,957698224	26,79486547	0,636678201	94,3	100	95	100	100	87,5	100	89,3	98,2	100	100	100	100
usm	girl	15	N1303K	m+3	10000	200000	40,6	157,3	2,82	1,83	1,01	yes	no	no	no	no	yes	1	0	0	1	0	mother	parent 8-12	55	nc too young/too old	parents	-3,236168612	60,99636329	-1,330487824	84,10827945	-2,952422682	72,17767265	-3,919012403	27,4856196	0,64893617	95,9	100	95	100	100	87,5	93,8	92,9	98,2	100	100	100	100
usm	girl	15	N1303K	m+3	10000	200000	40,6	157,3	2,82	1,83	1,01	yes	no	no	no	no	yes	1	0	0	1	0	patient	child 8-12	45	14 and older	patient	-3,236168612	60,99636329	-1,330487824	84,10827945	-2,952422682	72,17767265	-3,919012403	27,4856196	0,64893617	95,9	95,8	90	100	100	87,5	93,8	100	100	100	100	100	100
usm	boy	8	DF508	m-3	10000	220000	26	121,5	2	1,57	1,41	NA	NA	NA	NA	NA	NA	NA	NA	NA	NA	NA	patient	NA	NA	NA	patient	0,852375354	110,2185932	2,002985618	124,4355609	-1,523346815	88,10828004	-0,852657552	80,34490639	0,785	NA	NA	NA	NA	NA	NA	NA	NA	NA	NA	NA	NA	NA
usm	boy	8	DF508	m0	10000	220000	30,2	122,65	1,96	1,53	1,45	yes	no	no	no	no	NA	NA	NA	NA	NA	NA	patient	child 8-12	80	6-11 interviewer	patient	0,396340628	104,6868956	1,538570416	118,5725912	-1,55769016	87,82743282	-0,83905811	80,83028953	0,780612245	87,8	79,2	100	100	100	56,2	100	85,7	83,9	100	96,4	95	100
usm	boy	8	DF508	m0	10000	220000	30,2	122,65	1,96	1,53	1,45	yes	no	no	no	no	NA	NA	NA	NA	NA	NA	mother	parent 8-12	85	6-13 parents	parents	0,396340628	104,6868956	1,538570416	118,5725912	-1,55769016	87,82743282	-0,83905811	80,83028953	0,780612245	92,2	79,2	100	100	100	68,8	100	82,1	89,3	100	100	100	87,5
usm	boy	9	DF508	m+3	10000	220000	32,2	124	2,18	1,66	1,43	yes	no	no	no	no	yes	1	1	0	0	0	patient	child 8-12	65	6-11 interviewer	patient	0,896073857	110,467772	2,321686761	127,9245744	-1,769736652	85,89815455	-0,981978902	77,90246241	0,76146789	89,9	87,5	100	91,7	100	75	87,5	92,9	87,5	100	96,4	85	87,5
usm	boy	9	DF508	m+3	10000	220000	32,2	124	2,18	1,66	1,43	yes	no	no	no	no	yes	1	1	0	0	0	mother	parent 8-12	80	6-13 parents	parents	0,896073857	110,467772	2,321686761	127,9245744	-1,769736652	85,89815455	-0,981978902	77,90246241	0,76146789	93,6	79,2	100	100	100	75	93,8	89,3	94,6	100	100	90	87,5
leuven	boy	16	DF508	m-3	25000	450000	56,3	176	4,12	3,02	2,28	NA	NA	NA	NA	NA	NA	NA	NA	NA	NA	NA	patient	NA	NA	NA	patient	-2,318630379	71,86038209	-1,38780048	84,08883599	-1,831858347	84,97195156	-2,629736984	49,35595985	0,733009709	NA	NA	NA	NA	NA	NA	NA	NA	NA	NA	NA	NA	NA
leuven	boy	16	DF508	m0	25000	450000	58,8	176	4,7	3,45	2,64	yes	no	no	no	no	NA	NA	NA	NA	NA	NA	father	parent 13-18	80	nc too young/too old	parents	-1,538191373	81,50049196	-0,410814995	95,27402749	-1,819236952	85,04400452	-2,179676519	56,7268996	0,734042553	85,1	70,8	90	100	100	100	100	57,1	78,6	100	82,1	100	75
leuven	boy	16	DF508	m0	25000	450000	58,8	176	4,7	3,45	2,64	yes	no	no	no	no	NA	NA	NA	NA	NA	NA	patient	child 13-18	80	14 and older	patient	-1,538191373	81,50049196	-0,410814995	95,27402749	-1,819236952	85,04400452	-2,179676519	56,7268996	0,734042553	NA	79,2	85	100	75	87,5	NA	67,9	87,5	75	85,7	100	62,5
leuven	boy	16	DF508	m+3	25000	475000	57,4	176,8	4,73	3,52	2,79	yes	no	yes	no	no	yes	3	3	0	2	0	father	parent 13-18	70	nc too young/too old	parents	-1,53917529	81,55092695	-0,523555224	93,9771449	-1,685558145	86,23117337	-2,049071006	58,92154134	0,744186047	77,4	41,7	75	87,5	100	93,8	100	53,6	75	100	82,1	100	50
leuven	boy	16	DF508	m+3	25000	475000	57,4	176,8	4,73	3,52	2,79	yes	no	yes	no	no	yes	3	3	0	2	0	patient	child 13-18	80	14 and older	patient	-1,53917529	81,55092695	-0,523555224	93,9771449	-1,685558145	86,23117337	-2,049071006	58,92154134	0,744186047	NA	62,5	75	100	100	93,8	NA	78,6	92,9	100	92,9	100	87,5
leuven	boy	3	DF508	m-3	10000	250000	14,7	95,4	NA	NA	NA	NA	NA	NA	NA	NA	NA	NA	NA	NA	NA	NA	patient	NA	NA	NA	patient	NA	NA	NA	NA	NA	NA	NA	NA	NA	NA	NA	NA	NA	NA	NA	NA	NA	NA	NA	NA	NA	NA
leuven	boy	3	DF508	m0	10000	250000	15,2	97,8	NA	NA	NA	yes	no	no	no	no	NA	NA	NA	NA	NA	NA	parents	parent 2-4	80	nc too young/too old	parents	NA	NA	NA	NA	NA	NA	NA	NA	NA	89,5	87,5	100	100	100	100	100	28,6	85,7	100	100	100	100
leuven	boy	3	DF508	m+3	10000	250000	15,9	99,2	NA	NA	NA	yes	no	no	no	no	yes	0	0	0	1	0	mother	parent 2-4	80	nc too young/too old	parents	NA	NA	NA	NA	NA	NA	NA	NA	NA	90,5	91,7	100	100	100	100	100	42,9	82,1	100	100	100	100
leuven	girl	4	DF508	m-3	10000	100000	13,7	97	NA	NA	NA	NA	NA	NA	NA	NA	NA	NA	NA	NA	NA	NA	patient	NA	NA	NA	patient	NA	NA	NA	NA	NA	NA	NA	NA	NA	NA	NA	NA	NA	NA	NA	NA	NA	NA	NA	NA	NA	NA
leuven	girl	4	DF508	m0	10000	100000	14,1	97	NA	NA	NA	yes	no	no	no	no	NA	NA	NA	NA	NA	NA	parents	parent 2-4	90	nc too young/too old	parents	NA	NA	NA	NA	NA	NA	NA	NA	NA	89,5	87,5	85	100	100	100	100	100	76,8	87,5	96,4	95	100
leuven	girl	5	DF508	m+3	10000	100000	14,3	100	NA	NA	NA	yes	no	no	no	no	yes	0	0	0	1	0	parents	parent 2-4	92	nc too young/too old	parents	NA	NA	NA	NA	NA	NA	NA	NA	NA	92,9	95,8	90	100	100	100	100	89,3	87,5	100	100	100	100
leuven	boy	5	DF508	m-3	25000	375000	18,4	107,5	1,13	0,77	0,52	NA	NA	NA	NA	NA	NA	NA	NA	NA	NA	NA	patient	NA	NA	NA	patient	-2,10565089	72,66276754	-0,150840449	97,98744713	-2,67609558	73,65810063	-3,054529232	35,18181965	0,681415929	NA	NA	NA	NA	NA	NA	NA	NA	NA	NA	NA	NA	NA
leuven	boy	5	DF508	m0	25000	375000	19,5	109,5	1,27	0,89	0,67	yes	no	no	no	no	NA	NA	NA	NA	NA	NA	mother	parent 5-7	80	nc too young/too old	parents	-1,513720091	80,39596122	0,362567492	104,8014096	-2,526537333	76,19174849	-2,52559022	44,33399399	0,700787402	86,5	87,5	100	100	100	81,2	100	57,1	75	87,5	85,7	100	87,5
leuven	boy	5	DF508	m0	25000	375000	19,5	109,5	1,27	0,89	0,67	yes	no	no	no	no	NA	NA	NA	NA	NA	NA	patient	child 5-7	NA	nc too young/too old	patient	-1,513720091	80,39596122	0,362567492	104,8014096	-2,526537333	76,19174849	-2,52559022	44,33399399	0,700787402	NA	100	90	NA	50	100	100	92,9	92,9	100	92,9	100	75
leuven	boy	6	DF508	m+3	25000	362000	19,5	110	1,36	1,01	0,9	yes	no	no	no	no	yes	0	2	0	0	1	mother	parent 5-7	85	nc too young/too old	parents	-0,763279795	90,15279454	0,801460323	110,5264528	-2,174852171	81,04752745	-1,734983266	59,62313193	0,742647059	81,4	62,5	90	100	100	81,2	100	42,9	64,3	100	89,3	100	100
leuven	boy	6	DF508	m+3	25000	362000	19,5	110	1,36	1,01	0,9	yes	no	no	no	no	yes	0	2	0	0	1	patient	child 5-7	NA	nc too young/too old	patient	-0,763279795	90,15279454	0,801460323	110,5264528	-2,174852171	81,04752745	-1,734983266	59,62313193	0,742647059	78,4	91,7	100	100	83,3	75	62,5	64,3	82,1	100	71,4	80	50
leuven	girl	9	N1303K	m-3	25000	487500	22,5	124,5	1,04	0,86	0,91	NA	NA	NA	NA	NA	NA	NA	NA	NA	NA	NA	patient	NA	NA	NA	patient	-3,34988238	59,02645225	-3,09722279	64,05526755	-1,215816608	91,60799228	-2,521852669	45,83468263	0,826923077	NA	NA	NA	NA	NA	NA	NA	NA	NA	NA	NA	NA	NA
leuven	girl	9	N1303K	m0	25000	487500	23,5	128,3	1,65	1,37	1,65	yes	no	no	no	no	NA	NA	NA	NA	NA	NA	father	parent 8-12	85	6-13 parents	parents	-1,036013792	87,7028129	-0,475531501	94,33214337	-1,121087645	92,35411661	-0,964469904	78,60058969	0,83030303	73,6	66,7	60	100	75	87,5	56,2	53,6	85,7	100	71,4	95	75
leuven	girl	9	N1303K	m0	25000	487500	23,5	128,3	1,65	1,37	1,65	yes	no	no	no	no	NA	NA	NA	NA	NA	NA	patient	child 8-12	100	6-11 interviewer	patient	-1,036013792	87,7028129	-0,475531501	94,33214337	-1,121087645	92,35411661	-0,964469904	78,60058969	0,83030303	82,8	87,5	95	83,3	100	100	93,8	89,3	67,9	62,5	57,1	100	100
leuven	girl	9	N1303K	m+3	25000	500000	24,3	127,6	1,76	1,34	1,11	yes	no	no	no	no	yes	0	2	0	1	0	father	parent 8-12	90	6-13 parents	parents	-1,14824879	86,38176185	0,114541786	101,3696446	-1,968967464	84,68622096	-2,203201023	52,75592033	0,761363636	81,1	70,8	60	100	91,7	93,8	93,8	75	83,9	100	75	100	75
leuven	girl	9	N1303K	m+3	25000	500000	24,3	127,6	1,76	1,34	1,11	yes	no	no	no	no	yes	0	2	0	1	0	patient	child 8-12	100	6-11 interviewer	patient	-1,14824879	86,38176185	0,114541786	101,3696446	-1,968967464	84,68622096	-2,203201023	52,75592033	0,761363636	62,5	66,7	95	66,7	100	100	68,8	64,3	46,4	62,5	46,4	95	37,5
leuven	girl	4	N1303K	m-3	25000	362500	15,5	97,7	NA	NA	NA	NA	NA	NA	NA	NA	NA	NA	NA	NA	NA	NA	patient	NA	NA	NA	patient	NA	NA	NA	NA	NA	NA	NA	NA	NA	NA	NA	NA	NA	NA	NA	NA	NA	NA	NA	NA	NA	NA
leuven	girl	4	N1303K	m0	25000	362500	16	99,7	NA	NA	NA	yes	no	no	no	no	NA	NA	NA	NA	NA	NA	father	parent 2-4	85	nc too young/too old	parents	NA	NA	NA	NA	NA	NA	NA	NA	NA	86,1	75	95	95,8	100	87,5	100	57,1	80,4	100	82,1	100	87,5
leuven	girl	4	N1303K	m+3	25000	450000	16,4	102,2	NA	NA	NA	yes	no	no	no	no	no	NA	NA	NA	NA	NA	father	parent 2-4	90	nc too young/too old	parents	NA	NA	NA	NA	NA	NA	NA	NA	NA	84,1	58,3	100	100	100	93,8	100	82,1	89,3	100	71,4	90	75
leuven	girl	10	DF508	m-3	25000	350000	23,6	131,6	1,46	1,12	1,01	NA	NA	NA	NA	NA	NA	NA	NA	NA	NA	NA	patient	NA	NA	NA	patient	-2,757451427	66,82436238	-1,939263417	77,46112517	-1,871506214	85,71063675	-2,625625095	44,89382186	0,767123288	NA	NA	NA	NA	NA	NA	NA	NA	NA	NA	NA	NA	NA
leuven	girl	10	DF508	m0	25000	350000	22,7	132,5	1,56	1,2	1,16	yes	no	no	no	no	NA	NA	NA	NA	NA	NA	mother	parent 8-12	70	6-13 parents	parents	-2,502394724	70,03044704	-1,642417008	80,88674651	-1,839061755	86,04409658	-2,358261056	50,36812661	0,769230769	NA	29,2	25	8,3	58,3	81,2	50	42,9	NA	75	75	60	75
leuven	girl	10	DF508	m0	25000	350000	22,7	132,5	1,56	1,2	1,16	yes	no	no	no	no	NA	NA	NA	NA	NA	NA	patient	child 8-12	52	6-11 interviewer	patient	-2,502394724	70,03044704	-1,642417008	80,88674651	-1,839061755	86,04409658	-2,358261056	50,36812661	0,769230769	54,7	83,3	35	58,3	66,7	56,2	37,5	46,4	58,9	87,5	53,6	40	62,5
leuven	girl	10	DF508	m+3	25000	375000	23,1	134,4	1,22	1,5	1,33	yes	no	no	no	no	yes	2	0	0	0	0	mother	parent 8-12	70	6-13 parents	parents	-1,363661484	83,89682922	-3,47557353	60,54810148	11,33996101	137,7479735	-2,116162753	55,46313597	1,229508197	64,5	54,2	40	70,8	75	75	50	67,9	69,6	87,5	64,3	80	50
leuven	girl	10	DF508	m+3	25000	375000	23,1	134,4	1,22	1,5	1,33	yes	no	no	no	no	yes	2	0	0	0	0	patient	child 8-12	50	6-11 interviewer	patient	-1,363661484	83,89682922	-3,47557353	60,54810148	11,33996101	137,7479735	-2,116162753	55,46313597	1,229508197	56,8	50	45	54,2	66,7	50	56,2	53,6	62,5	75	50	65	75
leuven	boy	7	DF508	m-3	3	170000	23	118	1,38	1,14	1,56	NA	NA	NA	NA	NA	NA	NA	NA	NA	NA	NA	patient	NA	NA	NA	patient	-1,073117767	86,51858572	-0,527145076	93,40964896	-1,068753853	92,06866245	-0,239702677	94,05521291	0,826086957	NA	NA	NA	NA	NA	NA	NA	NA	NA	NA	NA	NA	NA
leuven	boy	7	DF508	m0	3	170000	24	119,5	0,98	0,79	1,01	yes	no	no	no	no	NA	NA	NA	NA	NA	NA	mother	parent 5-7	97	6-13 parents	parents	-3,325762358	58,14920449	-2,914828977	64,15806798	-1,300042361	90,09624762	-1,824508628	59,63006904	0,806122449	NA	91,7	100	100	100	87,5	100	96,4	69,6	100	96,4	NA	62,5
leuven	boy	7	DF508	m0	3	170000	24	119,5	0,98	0,79	1,01	yes	no	no	no	no	NA	NA	NA	NA	NA	NA	patient	child 5-7	75	6-11 interviewer	patient	-3,325762358	58,14920449	-2,914828977	64,15806798	-1,300042361	90,09624762	-1,824508628	59,63006904	0,806122449	67,6	58,3	50	58,3	66,7	75	62,5	78,6	78,6	75	71,4	100	25
leuven	boy	7	DF508	m+3	3	195000	24	121,5	1,62	1,36	1,97	yes	no	no	no	no	no	NA	NA	NA	NA	NA	parents	parent 5-7	90	6-13 parents	parents	-0,310054816	96,18148901	0,126520073	101,5605796	-0,809101368	94,13279631	0,508090168	112,979452	0,839506173	83,4	75	85	100	100	81,2	100	92,9	69,6	100	85,7	100	75
leuven	boy	7	DF508	m+3	3	195000	24	121,5	1,62	1,36	1,97	yes	no	no	no	no	no	NA	NA	NA	NA	NA	patient	child 5-7	80	6-11 interviewer	patient	-0,310054816	96,18148901	0,126520073	101,5605796	-0,809101368	94,13279631	0,508090168	112,979452	0,839506173	74,3	66,7	90	66,7	100	62,5	75	92,9	64,3	100	64,3	70	75
leuven	girl	5	E92K	m-3	10000	90000	17,6	101,5	NA	NA	NA	NA	NA	NA	NA	NA	NA	NA	NA	NA	NA	NA	patient	NA	NA	NA	patient	NA	NA	NA	NA	NA	NA	NA	NA	NA	NA	NA	NA	NA	NA	NA	NA	NA	NA	NA	NA	NA	NA
leuven	girl	5	E92K	m0	10000	90000	18,4	103,8	NA	NA	NA	yes	no	no	no	no	NA	NA	NA	NA	NA	NA	father	parent 2-4	100	nc too young/too old	parents	NA	NA	NA	NA	NA	NA	NA	NA	NA	90,9	91,7	100	100	100	100	100	85,7	91,1	100	96,4	100	87,5
leuven	girl	5	E92K	m+3	10000	100000	19,3	104,2	NA	NA	NA	yes	yes	no	no	no	yes	0	0	0	1	0	father	parent 2-4	100	nc too young/too old	parents	NA	NA	NA	NA	NA	NA	NA	NA	NA	90,2	79,2	85	100	100	93,8	93,8	75	100	100	100	100	87,5
leuven	boy	9	DF508	m-3	10000	200000	32	136,1	2,28	1,91	2,09	NA	NA	NA	NA	NA	NA	NA	NA	NA	NA	NA	patient	NA	NA	NA	patient	0,282328247	103,2994899	0,566825939	106,7769084	-0,571677146	95,93235815	-0,118226499	97,19655327	0,837719298	NA	NA	NA	NA	NA	NA	NA	NA	NA	NA	NA	NA	NA
leuven	boy	9	DF508	m0	10000	200000	31,9	137,5	2,19	1,89	2,42	yes	no	no	no	no	NA	NA	NA	NA	NA	NA	mother	parent 8-12	75	6-13 parents	parents	-0,044356459	99,48655603	-0,037752498	99,55208243	-0,129106591	99,11430691	0,412236064	110,0200272	0,863013699	NA	83,3	85	100	100	75	100	57,1	NA	100	75	90	100
leuven	boy	9	DF508	m0	10000	200000	31,9	137,5	2,19	1,89	2,42	yes	no	no	no	no	NA	NA	NA	NA	NA	NA	patient	child 8-12	70	6-11 interviewer	patient	-0,044356459	99,48655603	-0,037752498	99,55208243	-0,129106591	99,11430691	0,412236064	110,0200272	0,863013699	71,3	83,3	75	95,8	100	68,8	100	57,1	55,4	100	67,9	65	50
leuven	boy	9	DF508	m+3	10000	180000	33,5	139,5	2,4	2,12	2,84	yes	no	no	no	no	yes	0	1	0	1	0	mother	parent 8-12	80	6-13 parents	parents	0,649249154	107,3961325	0,390531547	104,6067199	0,28053409	101,864313	1,004644048	125,0442261	0,883333333	86,8	95,8	85	100	100	87,5	100	67,9	83,9	100	82,1	100	100
leuven	boy	9	DF508	m+3	10000	180000	33,5	139,5	2,4	2,12	2,84	yes	no	no	no	no	yes	0	1	0	1	0	patient	child 8-12	100	6-11 interviewer	patient	0,649249154	107,3961325	0,390531547	104,6067199	0,28053409	101,864313	1,004644048	125,0442261	0,883333333	84,1	87,5	95	100	100	87,5	100	67,9	87,5	100	85,7	75	50
leuven	boy	7	N1303K	m-3	10000	400000	25,4	125,3	1,64	1,33	1,69	NA	NA	NA	NA	NA	NA	NA	NA	NA	NA	NA	patient	NA	NA	NA	patient	-0,976642912	87,9143601	-0,362553373	95,52642333	-1,150526356	91,36953172	-0,327460767	92,03900972	0,81097561	NA	NA	NA	NA	NA	NA	NA	NA	NA	NA	NA	NA	NA
leuven	boy	8	N1303K	m0	10000	400000	27	127	1,85	1,57	1,95	yes	no	no	no	no	NA	NA	NA	NA	NA	NA	father	parent 5-7	90	6-13 parents	parents	0,033782122	100,4127296	0,324661	103,9859124	-0,581921892	95,8627704	0,145663951	103,6185929	0,848648649	NA	75	60	100	100	NA	68,8	75	46,4	100	82,1	80	NA
leuven	boy	8	N1303K	m0	10000	400000	27	127	1,85	1,57	1,95	yes	no	no	no	no	NA	NA	NA	NA	NA	NA	patient	child 5-7	45	6-11 interviewer	patient	0,033782122	100,4127296	0,324661	103,9859124	-0,581921892	95,8627704	0,145663951	103,6185929	0,848648649	NA	75	90	66,7	100	87,5	NA	78,6	57,1	100	85,7	100	100
leuven	boy	8	N1303K	m+3	10000	350000	27,9	127,8	2,06	1,82	2,46	yes	no	no	no	no	yes	0	1	0	0	0	mother	parent 5-7	72	6-13 parents	parents	1,196251725	114,4031531	1,117701082	113,6517215	-0,008443725	99,94266654	1,109925959	128,9410573	0,883495146	NA	70,8	80	87,5	100	87,5	NA	71,4	57,1	100	78,6	95	100
leuven	boy	8	N1303K	m+3	10000	350000	27,9	127,8	2,06	1,82	2,46	yes	no	no	no	no	yes	0	1	0	0	0	patient	child 5-7	50	6-11 interviewer	patient	1,196251725	114,4031531	1,117701082	113,6517215	-0,008443725	99,94266654	1,109925959	128,9410573	0,883495146	NA	58,3	100	100	100	75	87,5	85,7	53,6	NA	64,3	100	100
leuven	girl	6	DF508	m-3	25000	437500	17,3	111,4	1,28	1,16	1,65	NA	NA	NA	NA	NA	NA	NA	NA	NA	NA	NA	patient	NA	NA	NA	patient	0,365728794	104,5924745	0,468173968	106,2191169	-0,35290676	97,90955645	0,202786567	104,8708993	0,90625	NA	NA	NA	NA	NA	NA	NA	NA	NA	NA	NA	NA	NA
leuven	girl	6	DF508	m0	25000	437500	18,1	112,5	1,19	1,1	1,55	yes	no	no	no	no	NA	NA	NA	NA	NA	NA	mother	parent 5-7	90	nc too young/too old	parents	-0,234801767	97,05542553	-0,284685735	96,28554503	0,040336914	100,2293635	-0,118593961	97,17170258	0,924369748	68,2	62,5	45	83,3	41,7	81,2	81,2	35,7	57,1	100	67,9	95	87,5
leuven	girl	6	DF508	m0	25000	437500	18,1	112,5	1,19	1,1	1,55	yes	no	no	no	no	NA	NA	NA	NA	NA	NA	patient	child 5-7	NA	nc too young/too old	patient	-0,234801767	97,05542553	-0,284685735	96,28554503	0,040336914	100,2293635	-0,118593961	97,17170258	0,924369748	89,9	100	90	75	100	100	100	92,9	85,7	100	92,9	100	75
leuven	girl	6	DF508	m+3	25000	375000	18,8	114,1	1,39	1,31	1,94	yes	no	no	no	no	no	NA	NA	NA	NA	NA	mother	parent 5-7	80	nc too young/too old	parents	0,977079789	112,0210104	0,655307443	108,5506538	0,479732991	102,6188889	0,795425377	119,0973094	0,942446043	64,9	79,2	60	79,2	83,3	93,8	93,8	39,3	51,8	87,5	60,7	80	37,5
leuven	girl	6	DF508	m+3	25000	375000	18,8	114,1	1,39	1,31	1,94	yes	no	no	no	no	no	NA	NA	NA	NA	NA	patient	child 5-7	NA	nc too young/too old	patient	0,977079789	112,0210104	0,655307443	108,5506538	0,479732991	102,6188889	0,795425377	119,0973094	0,942446043	76,4	83,3	70	66,7	66,7	87,5	100	78,6	64,3	100	92,9	90	75
leuven	girl	5	G542X	m-3	25000	187500	20	116	1,52	1,21	0,94	NA	NA	NA	NA	NA	NA	NA	NA	NA	NA	NA	patient	NA	NA	NA	patient	0,019032244	100,2424615	1,153534193	115,6610613	-1,873427941	86,03549847	-1,85224308	56,33753316	0,796052632	NA	NA	NA	NA	NA	NA	NA	NA	NA	NA	NA	NA	NA
leuven	girl	6	G542X	m0	25000	187500	20,7	116,5	1,37	1,16	1,24	yes	no	no	no	no	NA	NA	NA	NA	NA	NA	mother	parent 5-7	65	nc too young/too old	parents	-0,38357082	95,13792253	0,212872331	102,8272271	-1,222226671	91,84909644	-1,098594781	73,9851461	0,846715328	81,1	75	100	100	100	100	100	64,3	71,4	100	75	80	75
leuven	girl	6	G542X	m0	25000	187500	20,7	116,5	1,37	1,16	1,24	yes	no	no	no	no	NA	NA	NA	NA	NA	NA	patient	child 5-7	NA	nc too young/too old	patient	-0,38357082	95,13792253	0,212872331	102,8272271	-1,222226671	91,84909644	-1,098594781	73,9851461	0,846715328	NA	75	90	91,7	100	62,5	87,5	71,4	71,4	100	NA	90	75
leuven	girl	6	G542X	m+3	25000	200000	22	118,5	1,41	1,21	1,25	NA	no	no	no	no	yes	0	2	0	0	0	mother	parent 5-7	90	nc too young/too old	parents	-0,347928088	95,62865808	0,111276745	101,4599802	-0,996227559	93,54821154	-1,153679285	72,84282397	0,858156028	86,5	62,5	100	100	100	75	81,2	85,7	89,3	100	92,9	85	75
leuven	girl	6	G542X	m+3	25000	200000	22	118,5	1,41	1,21	1,25	NA	no	no	no	no	yes	0	2	0	0	0	patient	child 5-7	NA	nc too young/too old	patient	-0,347928088	95,62865808	0,111276745	101,4599802	-0,996227559	93,54821154	-1,153679285	72,84282397	0,858156028	77,7	66,7	80	91,7	66,7	62,5	75	71,4	75	100	71,4	90	100
leuven	boy	7	DF508	m-3	25000	600000	23,7	118	1,48	1,15	0,88	NA	NA	NA	NA	NA	NA	NA	NA	NA	NA	NA	patient	NA	NA	NA	patient	-1,026428881	87,161494	0,001954422	100,0243738	-1,677382793	86,64194824	-2,166561249	53,0763858	0,777027027	NA	NA	NA	NA	NA	NA	NA	NA	NA	NA	NA	NA	NA
leuven	boy	7	DF508	m0	25000	600000	24,9	119,5	1,48	1,11	1,09	yes	no	no	no	no	NA	NA	NA	NA	NA	NA	mother	parent 5-7	90	6-13 parents	parents	-1,482546136	81,57588883	-0,264229711	96,73227848	-1,95804845	83,85208226	-1,592205343	64,33260714	0,75	72,6	58,3	75	37,5	83,3	81,2	56,2	71,4	76,8	100	78,6	85	50
leuven	boy	7	DF508	m0	25000	600000	23,7	118	1,48	1,15	0,88	yes	no	no	no	no	NA	NA	NA	NA	NA	NA	patient	child 5-7	100	6-11 interviewer	patient	-1,054374275	86,91869059	-0,022078397	99,72674224	-1,672231135	86,69892499	-2,185056039	53,05860301	0,777027027	NA	66,7	100	NA	100	100	62,5	85,7	71,4	100	57,1	80	75
leuven	boy	8	DF508	m+3	25000	600000	25,6	120,5	1,74	1,57	2,49	yes	no	no	no	no	yes	0	0	0	1	0	father	parent 5-7	100	6-13 parents	parents	1,05757564	112,8980417	0,900569718	111,0905598	0,159511046	101,064972	1,644053334	144,6582188	0,902298851	NA	83,3	70	62,5	83,3	93,8	81,2	89,3	NA	100	78,6	95	62,5
leuven	boy	8	DF508	m+3	25000	600000	25,6	120,5	1,74	1,57	2,49	yes	no	no	no	no	yes	0	0	0	1	0	patient	child 5-7	78	6-11 interviewer	patient	1,05757564	112,8980417	0,900569718	111,0905598	0,159511046	101,064972	1,644053334	144,6582188	0,902298851	73,6	83,3	80	91,7	66,7	87,5	75	85,7	57,1	100	57,1	70	50
leuven	boy	16	DF508	m-3	25000	562500	75,3	180,1	5,44	4,17	3,56	NA	NA	NA	NA	NA	NA	NA	NA	NA	NA	NA	patient	NA	NA	NA	patient	-0,385616961	95,38177944	0,53383578	106,1542756	-1,361011022	89,28155668	-1,185032385	75,01478823	0,766544118	NA	NA	NA	NA	NA	NA	NA	NA	NA	NA	NA	NA	NA
leuven	boy	16	DF508	m0	25000	562500	74,3	179,5	5,34	4,25	3,4	yes	no	no	no	no	NA	NA	NA	NA	NA	NA	parents	parent 13-18	85	nc too young/too old	parents	-0,255651262	96,94858078	0,353583064	104,0756239	-0,966831927	92,5620278	-1,37548307	71,30227176	0,79588015	83,4	45,8	75	100	100	100	100	78,6	82,1	100	60,7	100	50
leuven	boy	16	DF508	m0	25000	562500	74,3	179,5	5,34	4,25	3,4	yes	no	no	no	no	NA	NA	NA	NA	NA	NA	patient	child 13-18	80	14 and older	patient	-0,255651262	96,94858078	0,353583064	104,0756239	-0,966831927	92,5620278	-1,37548307	71,30227176	0,79588015	90,5	58,3	95	95,8	83,3	93,8	100	92,9	83,9	100	100	100	87,5
leuven	boy	16	DF508	m+3	25000	450000	76,5	181	5,57	4,18	3,24	NA	no	yes	no	no	yes	1	0	0	0	0	mother	parent 13-18	80	nc too young/too old	parents	-0,609341936	92,7282524	0,473198195	105,4581353	-1,570799687	87,32994871	-1,637070276	66,35391862	0,750448833	84,5	54,2	80	100	100	87,5	100	82,1	92,9	100	57,1	100	50
leuven	boy	16	DF508	m+3	25000	450000	76,5	181	5,57	4,18	3,24	NA	no	yes	no	no	yes	1	0	0	0	0	patient	child 13-18	80	14 and older	patient	-0,609341936	92,7282524	0,473198195	105,4581353	-1,570799687	87,32994871	-1,637070276	66,35391862	0,750448833	75,3	54,2	80	91,7	100	81,2	93,8	53,6	51,8	87,5	71,4	100	75
leuven	boy	3	N1303K	m-3	10000	225000	14	100	NA	NA	NA	NA	NA	NA	NA	NA	NA	NA	NA	NA	NA	NA	patient	NA	NA	NA	patient	NA	NA	NA	NA	NA	NA	NA	NA	NA	NA	NA	NA	NA	NA	NA	NA	NA	NA	NA	NA	NA	NA
leuven	boy	3	N1303K	m0	10000	225000	14,8	99,7	NA	NA	NA	yes	no	no	no	no	NA	NA	NA	NA	NA	NA	parents	parent 2-4	80	nc too young/too old	parents	NA	NA	NA	NA	NA	NA	NA	NA	NA	88,9	70,8	65	100	100	93,8	75	85,7	87,5	100	92,9	100	87,5
leuven	boy	4	N1303K	m+3	10000	225000	15,3	103	NA	NA	NA	yes	no	yes	no	no	yes	0	2	0	1	0	parents	parent 2-4	65	nc too young/too old	parents	NA	NA	NA	NA	NA	NA	NA	NA	NA	84,5	58,3	75	100	100	100	81,2	85,7	73,2	100	75	100	100
leuven	boy	17	G542X	m-3	25000	562500	54,5	167,5	5,39	3,69	2,52	NA	NA	NA	NA	NA	NA	NA	NA	NA	NA	NA	patient	NA	NA	NA	patient	-0,412783382	95,12633631	1,760851867	120,399353	-2,441708874	78,60674068	-2,124435601	57,52325485	0,684601113	NA	NA	NA	NA	NA	NA	NA	NA	NA	NA	NA	NA	NA
leuven	boy	17	G542X	m0	25000	562500	55,1	176,5	5,14	3,51	2,32	yes	no	no	no	no	NA	NA	NA	NA	NA	NA	mother	parent 13-18	80	nc too young/too old	parents	-1,686148975	79,96332895	0,034182683	100,3941924	-2,392085075	79,06154963	-2,690460151	48,10298806	0,682879377	69,6	54,2	45	100	100	87,5	81,2	71,4	76,8	100	46,4	100	62,5
leuven	boy	17	G542X	m0	25000	562500	55,1	176,5	5,14	3,51	2,32	yes	no	no	no	no	NA	NA	NA	NA	NA	NA	patient	child 13-18	80	14 and older	patient	-1,686148975	79,96332895	0,034182683	100,3941924	-2,392085075	79,06154963	-2,690460151	48,10298806	0,682879377	NA	66,7	100	100	100	100	81,2	85,7	NA	100	82,1	95	100
leuven	boy	17	G542X	m+3	25000	625000	55,4	176	5,24	3,65	5,56	yes	no	no	no	no	NA	NA	NA	NA	NA	NA	mother	parent 13-18	80	nc too young/too old	parents	-1,424437868	83,1742007	0,205555622	102,3722002	-2,238400937	80,61700748	0,638608217	115,1116799	0,696564885	73,3	45,8	55	100	100	93,8	81,2	75	67,9	100	42,9	100	75
leuven	boy	17	G542X	m+3	25000	625000	55,4	176	5,24	3,65	5,56	yes	no	no	no	no	NA	NA	NA	NA	NA	NA	patient	child 13-18	70	14 and older	patient	-1,424437868	83,1742007	0,205555622	102,3722002	-2,238400937	80,61700748	0,638608217	115,1116799	0,696564885	NA	70,8	100	100	100	93,8	93,8	NA	NA	100	67,9	90	87,5
leuven	boy	14	DF508	m-3	25000	437500	50,8	170	3,08	2,31	1,74	NA	NA	NA	NA	NA	NA	NA	NA	NA	NA	NA	patient	NA	NA	NA	patient	-2,850019939	65,27666672	-2,276509688	74,070759	-1,601107877	87,5830436	-2,977725838	44,27744246	0,75	NA	NA	NA	NA	NA	NA	NA	NA	NA	NA	NA	NA	NA
leuven	boy	14	DF508	m0	25000	437500	53,3	172,6	3,58	2,95	3,07	yes	no	no	no	no	NA	NA	NA	NA	NA	NA	mother	parent 13-18	75	nc too young/too old	parents	-1,686521366	79,59373113	-1,560051352	82,17889501	-0,518509761	96,25215861	-1,189375259	75,04292468	0,824022346	95,3	100	100	100	100	100	100	67,9	98,2	100	100	100	100
leuven	boy	14	DF508	m0	25000	437500	53,3	172,6	3,58	2,95	3,07	yes	no	no	no	no	NA	NA	NA	NA	NA	NA	patient	child 13-18	95	14 and older	patient	-1,686521366	79,59373113	-1,560051352	82,17889501	-0,518509761	96,25215861	-1,189375259	75,04292468	0,824022346	99,3	100	100	100	100	93,8	100	100	100	100	100	100	100
leuven	boy	14	DF508	m+3	25000	375000	54	175,2	3,54	2,67	2,2	NA	no	no	no	no	no	NA	NA	NA	NA	NA	mother	parent 13-18	80	nc too young/too old	parents	-2,553294419	68,81813479	-1,963232128	77,59365227	-1,524463939	88,1310911	-2,498716745	51,69531572	0,754237288	91,2	100	100	100	100	100	100	78,6	92,9	100	89,3	100	100
leuven	boy	14	DF508	m+3	25000	375000	54	175,2	3,54	2,67	2,2	NA	no	no	no	no	no	NA	NA	NA	NA	NA	patient	child 13-18	85	14 and older	patient	-2,553294419	68,81813479	-1,963232128	77,59365227	-1,524463939	88,1310911	-2,498716745	51,69531572	0,754237288	98,3	100	100	100	100	100	100	89,3	100	100	100	100	100
leuven	boy	13	DF508	m-3	25000	NA	33,8	148,3	2,24	1,85	1,92	NA	NA	NA	NA	NA	NA	NA	NA	NA	NA	NA	patient	NA	NA	NA	patient	-2,283393284	72,54224398	-2,078575214	76,32801911	-0,720949265	94,79671467	-1,814033838	63,38240747	0,825892857	NA	NA	NA	NA	NA	NA	NA	NA	NA	NA	NA	NA	NA
leuven	boy	14	DF508	m0	25000	NA	35,6	150,7	2,96	2,3	3,35	yes	no	no	no	no	NA	NA	NA	NA	NA	NA	father	parent 13-18	95	6-13 parents	parents	-1,162600123	86,0822009	-0,329989166	96,21904306	-1,415542884	89,23034613	0,271320437	106,1930996	0,777027027	98,3	100	100	100	100	100	100	100	100	100	100	100	100
leuven	boy	14	DF508	m0	25000	NA	35,6	150,7	2,96	2,3	3,35	yes	no	no	no	no	NA	NA	NA	NA	NA	NA	patient	child 13-18	95	12-13 interviewer	patient	-1,162600123	86,0822009	-0,329989166	96,21904306	-1,415542884	89,23034613	0,271320437	106,1930996	0,777027027	92,2	79,2	100	100	100	93,8	93,8	96,4	83,9	100	100	100	100
leuven	boy	14	DF508	m+3	25000	875000	35,3	152,2	2,79	2,56	4,1	yes	no	no	no	no	yes	2	0	0	0	0	father	parent 13-18	90	6-13 parents	parents	-0,629951294	92,45767412	-1,082862614	87,61614356	0,790820708	105,2743332	1,079444084	125,7480769	0,917562724	71,3	79,2	45	62,5	100	93,8	56,2	53,6	73,2	100	71,4	85	100
leuven	boy	14	DF508	m+3	25000	875000	35,3	152,2	2,79	2,56	4,1	yes	no	no	no	no	yes	2	0	0	0	0	patient	child 13-18	90	12-13 interviewer	patient	-0,629951294	92,45767412	-1,082862614	87,61614356	0,790820708	105,2743332	1,079444084	125,7480769	0,917562724	81,4	70,8	70	79,2	100	87,5	75	82,1	78,6	100	82,1	100	100
leuven	girl	5	DF508	m-3	25000	575000	12,8	99,4	NA	NA	NA	NA	NA	NA	NA	NA	NA	NA	NA	NA	NA	NA	patient	NA	NA	NA	patient	NA	NA	NA	NA	NA	NA	NA	NA	NA	NA	NA	NA	NA	NA	NA	NA	NA	NA	NA	NA	NA	NA
leuven	girl	5	DF508	m0	25000	575000	13,9	102,5	NA	NA	NA	yes	no	no	no	no	NA	NA	NA	NA	NA	NA	mother	parent 5-7	70	nc too young/too old	parents	NA	NA	NA	NA	NA	NA	NA	NA	NA	75,3	62,5	70	79,2	100	81,2	93,8	60,7	82,1	100	64,3	100	100
leuven	girl	5	DF508	m0	25000	575000	13,9	102,5	NA	NA	NA	yes	no	no	no	no	NA	NA	NA	NA	NA	NA	patient	child 5-7	NA	nc too young/too old	patient	NA	NA	NA	NA	NA	NA	NA	NA	NA	62,8	58,3	60	33,3	50	75	62,5	71,4	78,6	100	35,7	90	50
leuven	girl	5	DF508	m+3	25000	687500	13,9	102,5	NA	NA	NA	yes	no	no	no	no	no	NA	NA	NA	NA	NA	mother	parent 5-7	75	nc too young/too old	parents	NA	NA	NA	NA	NA	NA	NA	NA	NA	NA	70,8	75	100	100	87,5	100	64,3	89,3	100	NA	95	87,5
leuven	girl	5	DF508	m+3	25000	687500	13,9	102,5	NA	NA	NA	yes	no	no	no	no	no	NA	NA	NA	NA	NA	patient	child 5-7	NA	nc too young/too old	patient	NA	NA	NA	NA	NA	NA	NA	NA	NA	NA	NA	40	41,7	NA	62,5	62,5	92,9	82,1	100	85,7	90	50
leuven	girl	7	G542X	m-3	25000	275000	19,7	114,5	1,22	0,7	0,23	NA	NA	NA	NA	NA	NA	NA	NA	NA	NA	NA	patient	NA	NA	NA	patient	-3,289768993	58,73765972	-0,553638813	93,13163028	-3,24024693	62,84785182	-4,053962278	13,79815359	0,573770492	NA	NA	NA	NA	NA	NA	NA	NA	NA	NA	NA	NA	NA
leuven	girl	7	G542X	m0	25000	275000	20,3	116	1,4	1,16	1,2	yes	no	no	no	no	NA	NA	NA	NA	NA	NA	parents	parent 5-7	75	6-13 parents	parents	-0,479027145	94,2240734	0,26180527	103,245634	-1,307680664	90,93503501	-1,324800583	69,97550095	0,828571429	83,1	91,7	90	100	100	75	87,5	82,1	75	100	82,1	100	100
leuven	girl	7	G542X	m0	25000	275000	20,3	116	1,4	1,16	1,2	yes	no	no	no	no	NA	NA	NA	NA	NA	NA	patient	child 5-7	100	6-11 interviewer	patient	-0,479027145	94,2240734	0,26180527	103,245634	-1,307680664	90,93503501	-1,324800583	69,97550095	0,828571429	77,7	75	100	83,3	83,3	87,5	62,5	85,7	64,3	100	78,6	80	100
leuven	girl	8	G542X	m+3	25000	250000	20,4	116,8	1,47	1,16	0,96	yes	no	no	no	no	NA	NA	NA	NA	NA	NA	mother	parent 5-7	75	6-13 parents	parents	-0,613103044	92,62201287	0,520927972	106,4454509	-1,776424585	86,68627601	-2,018617878	55,09910588	0,789115646	84,8	87,5	95	100	100	81,2	100	71,4	85,7	100	82,1	100	100
leuven	girl	8	G542X	m+3	25000	250000	20,4	116,8	1,47	1,16	0,96	yes	no	no	no	no	NA	NA	NA	NA	NA	NA	patient	child 5-7	85	6-11 interviewer	patient	-0,613103044	92,62201287	0,520927972	106,4454509	-1,776424585	86,68627601	-2,018617878	55,09910588	0,789115646	79,1	66,7	90	100	83,3	87,5	75	78,6	71,4	100	85,7	80	100
leuven	boy	9	DF508	m-3	25000	250000	28,7	137,4	2,45	2,21	2,96	NA	NA	NA	NA	NA	NA	NA	NA	NA	NA	NA	patient	NA	NA	NA	patient	1,373839864	115,5512403	0,891928923	110,5154797	0,587942177	103,8256054	1,318778591	133,3671611	0,902040816	NA	NA	NA	NA	NA	NA	NA	NA	NA	NA	NA	NA	NA
leuven	boy	10	DF508	m0	25000	250000	30,4	139,5	2,44	2,2	3,03	yes	no	no	no	no	NA	NA	NA	NA	NA	NA	father	parent 8-12	90	6-13 parents	parents	0,946952776	110,6556524	0,470976076	105,5198227	0,642391539	104,1581208	1,282325849	132,1884066	0,901639344	69,3	54,2	75	100	100	87,5	43,8	42,9	57,1	100	75	100	75
leuven	boy	10	DF508	m0	25000	250000	30,4	139,5	2,44	2,2	3,03	yes	no	no	no	no	NA	NA	NA	NA	NA	NA	patient	child 8-12	30	6-11 interviewer	patient	0,946952776	110,6556524	0,470976076	105,5198227	0,642391539	104,1581208	1,282325849	132,1884066	0,901639344	68,6	45,8	55	91,7	83,3	81,2	56,2	57,1	57,1	100	67,9	95	50
leuven	boy	10	DF508	m+3	25000	200000	31,2	140,4	2,57	2,19	3,21	yes	no	no	no	no	no	NA	NA	NA	NA	NA	mother	parent 8-12	75	6-13 parents	parents	0,717771375	108,0383179	0,756782183	108,8395934	-0,1990729	98,64033324	1,487072981	137,5350044	0,852140078	92,2	100	100	100	100	100	100	96,4	69,6	100	100	100	100
leuven	boy	10	DF508	m+3	25000	200000	31,2	140,4	2,57	2,19	3,21	yes	no	no	no	no	no	NA	NA	NA	NA	NA	patient	child 8-12	90	6-11 interviewer	patient	0,717771375	108,0383179	0,756782183	108,8395934	-0,1990729	98,64033324	1,487072981	137,5350044	0,852140078	77,7	62,5	70	87,5	91,7	81,2	81,2	60,7	75	100	71,4	100	87,5
leuven	boy	2	DF508	m-3	10000	130000	12,2	88	NA	NA	NA	NA	NA	NA	NA	NA	NA	NA	NA	NA	NA	NA	patient	NA	NA	NA	patient	NA	NA	NA	NA	NA	NA	NA	NA	NA	NA	NA	NA	NA	NA	NA	NA	NA	NA	NA	NA	NA	NA
leuven	boy	2	DF508	m0	10000	130000	12,5	88,6	NA	NA	NA	yes	no	no	no	no	NA	NA	NA	NA	NA	NA	parents	parent 2-4	100	nc too young/too old	parents	NA	NA	NA	NA	NA	NA	NA	NA	NA	NA	91,7	100	100	100	93,8	100	82,1	96,4	100	100	NA	100
leuven	boy	3	DF508	m+3	10000	120000	13,5	90,5	NA	NA	NA	yes	no	no	no	no	no	NA	NA	NA	NA	NA	mother	parent 2-4	95	nc too young/too old	parents	NA	NA	NA	NA	NA	NA	NA	NA	NA	NA	95,8	100	95,8	100	93,8	100	89,3	92,9	100	NA	NA	100
leuven	boy	10	2183AA>G	m-3	25000	312500	30,6	136	1,93	1,44	1,12	NA	NA	NA	NA	NA	NA	NA	NA	NA	NA	NA	patient	NA	NA	NA	patient	-2,129542273	75,89721711	-1,048996061	87,85491655	-1,806569094	85,98789289	-2,515941639	50,29099937	0,74611399	NA	NA	NA	NA	NA	NA	NA	NA	NA	NA	NA	NA	NA
leuven	boy	10	2183AA>G	m0	25000	312500	32	136,5	1,97	1,51	1,15	yes	no	no	no	no	NA	NA	NA	NA	NA	NA	parents	parent 8-12	70	6-13 parents	parents	-1,887235969	78,69659675	-0,985629603	88,60940406	-1,53465223	88,41753605	-2,476029	51,05901795	0,766497462	89,9	79,2	100	100	100	100	100	78,6	75	100	85,7	100	100
leuven	boy	10	2183AA>G	m0	25000	312500	32	136,5	1,97	1,51	1,15	yes	no	no	no	no	NA	NA	NA	NA	NA	NA	patient	child 8-12	80	6-11 interviewer	patient	-1,887235969	78,69659675	-0,985629603	88,60940406	-1,53465223	88,41753605	-2,476029	51,05901795	0,766497462	94,9	95,8	100	100	100	100	100	92,9	94,6	100	96,4	100	62,5
leuven	boy	10	2183AA>G	m+3	25000	275000	31,9	138	2,04	1,5	1,04	yes	no	no	no	no	no	NA	NA	NA	NA	NA	mother	parent 8-12	100	6-13 parents	parents	-2,131770706	75,9162897	-0,960234289	88,93395737	-1,926459891	84,98767899	-2,87173935	44,9328714	0,735294118	86,8	75	100	100	100	100	100	64,3	67,9	100	92,9	100	100
leuven	boy	10	2183AA>G	m+3	25000	275000	31,9	138	2,04	1,5	1,04	yes	no	no	no	no	no	NA	NA	NA	NA	NA	patient	child 8-12	92	6-11 interviewer	patient	-2,131770706	75,9162897	-0,960234289	88,93395737	-1,926459891	84,98767899	-2,87173935	44,9328714	0,735294118	90,9	75	95	100	100	93,8	87,5	92,9	85,7	100	92,9	100	75
leuven	boy	14	DF508	m-3	25000	225000	48,6	158,8	4,15	3,52	3,68	NA	NA	NA	NA	NA	NA	NA	NA	NA	NA	NA	patient	NA	NA	NA	patient	1,054936109	112,5485921	1,307226551	115,0713563	-0,343659125	97,52790782	0,079344237	101,7935836	0,848192771	NA	NA	NA	NA	NA	NA	NA	NA	NA	NA	NA	NA	NA
leuven	boy	15	DF508	m0	25000	225000	50,2	159,8	4,31	3,7	3,93	yes	no	no	no	no	NA	NA	NA	NA	NA	NA	mother	parent 13-18	75	nc too young/too old	parents	1,281428343	115,2316025	1,431572377	116,5183115	-0,191967381	98,62486626	0,267003387	106,1032997	0,858468677	NA	54,2	75	100	100	93,8	68,8	60,7	66,1	100	92,9	NA	25
leuven	boy	15	DF508	m0	25000	225000	50,2	159,8	4,31	3,7	3,93	yes	no	no	no	no	NA	NA	NA	NA	NA	NA	patient	child 13-18	90	14 and older	patient	1,281428343	115,2316025	1,431572377	116,5183115	-0,191967381	98,62486626	0,267003387	106,1032997	0,858468677	78,4	58,3	75	87,5	91,7	100	75	64,3	73,2	100	85,7	90	50
leuven	boy	15	DF508	m+3	25000	225000	53,3	160	4,52	3,61	3,3	yes	no	no	no	no	yes	1	0	0	0	0	mother	parent 13-18	87	nc too young/too old	parents	0,89528569	110,6665699	1,774350773	120,502454	-1,099255135	91,60738169	-0,565461399	87,66258391	0,798672566	93,2	100	95	100	100	100	100	89,3	94,6	100	100	90	100
leuven	boy	15	DF508	m+3	25000	225000	53,3	160	4,52	3,61	3,3	yes	no	no	no	no	yes	1	0	0	0	0	patient	child 13-18	87	14 and older	patient	0,89528569	110,6665699	1,774350773	120,502454	-1,099255135	91,60738169	-0,565461399	87,66258391	0,798672566	91,2	91,7	90	95,8	100	100	100	92,9	87,5	100	96,4	95	75
leuven	girl	8	A455E	m-3	10000	135000	32	143	2,08	1,74	1,79	NA	NA	NA	NA	NA	NA	NA	NA	NA	NA	NA	patient	NA	NA	NA	patient	-0,893932254	89,34490861	-0,498605313	94,00738407	-0,90377856	94,02474764	-1,126781239	74,85980931	0,836538462	NA	NA	NA	NA	NA	NA	NA	NA	NA	NA	NA	NA	NA
leuven	girl	9	A455E	m0	10000	135000	34,4	144,5	2,09	1,74	1,8	yes	no	no	no	no	NA	NA	NA	NA	NA	NA	mother	parent 8-12	95	6-13 parents	parents	-1,095728252	86,95558792	-0,6912041	91,75109502	-0,940919488	93,73924201	-1,205074001	73,29535301	0,832535885	NA	91,7	100	100	100	100	100	85,7	NA	100	100	100	100
leuven	girl	9	A455E	m0	10000	135000	34,4	144,5	2,09	1,74	1,8	yes	no	no	no	no	NA	NA	NA	NA	NA	NA	patient	child 8-12	50	6-11 interviewer	patient	-1,095728252	86,95558792	-0,6912041	91,75109502	-0,940919488	93,73924201	-1,205074001	73,29535301	0,832535885	65,5	62,5	60	66,7	66,7	81,2	75	67,9	57,1	75	64,3	70	50
leuven	girl	9	A455E	m+3	10000	125000	33,9	144,9	2,2	1,89	2,07	yes	no	no	no	no	no	NA	NA	NA	NA	NA	mother	parent 8-12	80	6-13 parents	parents	-0,564676199	93,33283577	-0,390351258	95,34805046	-0,500699186	96,83692833	-0,771658252	82,82768359	0,859090909	83,4	75	85	100	100	87,5	100	67,9	73,2	75	100	95	75
leuven	girl	9	A455E	m+3	10000	125000	33,9	144,9	2,2	1,89	2,07	yes	no	no	no	no	no	NA	NA	NA	NA	NA	patient	child 8-12	80	6-11 interviewer	patient	-0,564676199	93,33283577	-0,390351258	95,34805046	-0,500699186	96,83692833	-0,771658252	82,82768359	0,859090909	65,2	58,3	70	75	91,7	81,2	62,5	67,9	50	75	64,3	80	50
leuven	girl	7	DF508	m-3	25000	600000	20,7	124,5	1,44	1,25	1,46	NA	NA	NA	NA	NA	NA	NA	NA	NA	NA	NA	patient	NA	NA	NA	patient	-1,000364504	87,79589417	-0,733708011	90,9220229	-0,642737576	95,94868065	-0,96582932	77,81545168	0,868055556	NA	NA	NA	NA	NA	NA	NA	NA	NA	NA	NA	NA	NA
leuven	girl	7	DF508	m0	25000	600000	22,1	124,6	1,67	1,44	1,65	yes	no	no	no	no	NA	NA	NA	NA	NA	NA	mother	parent 5-7	80	6-13 parents	parents	0,049275227	100,5918931	0,389672115	104,8456376	-0,72602203	95,35874466	-0,557360486	87,17046341	0,862275449	84,5	91,7	80	75	100	93,8	100	78,6	83,9	100	78,6	95	75
leuven	girl	7	DF508	m0	25000	600000	22,1	124,6	1,67	1,44	1,65	yes	no	no	no	no	NA	NA	NA	NA	NA	NA	patient	child 5-7	75	6-11 interviewer	patient	0,049275227	100,5918931	0,389672115	104,8456376	-0,72602203	95,35874466	-0,557360486	87,17046341	0,862275449	78,4	91,7	90	91,7	100	87,5	87,5	100	85,7	100	71,4	70	50
leuven	girl	8	DF508	m+3	25000	525000	22,7	127,4	1,29	0,93	0,52	yes	yes	no	no	no	no	NA	NA	NA	NA	NA	mother	parent 5-7	34	6-13 parents	parents	-3,094566322	61,72606472	-1,939312351	76,69227486	-2,371074759	79,94430837	-3,442653805	26,3755371	0,720930233	79,7	70,8	80	83,3	100	93,8	87,5	75	76,8	87,5	57,1	85	87,5
leuven	girl	8	DF508	m+3	25000	525000	22,7	127,4	1,29	0,93	0,52	yes	yes	no	no	no	no	NA	NA	NA	NA	NA	patient	child 5-7	40	6-11 interviewer	patient	-3,094566322	61,72606472	-1,939312351	76,69227486	-2,371074759	79,94430837	-3,442653805	26,3755371	0,720930233	65,5	41,7	80	66,7	83,3	87,5	87,5	71,4	64,3	100	71,4	60	75
leuven	girl	7	DF508	m-3	25000	312500	18,3	112,8	1,1	0,89	0,88	NA	NA	NA	NA	NA	NA	NA	NA	NA	NA	NA	patient	NA	NA	NA	patient	-1,837141363	77,28386819	-1,040520225	87,09468503	-1,599618395	88,44380875	-2,02794162	54,16743271	0,809090909	NA	NA	NA	NA	NA	NA	NA	NA	NA	NA	NA	NA	NA
leuven	girl	7	DF508	m0	25000	312500	18,6	114	1,35	1,09	1,11	yes	no	no	no	no	NA	NA	NA	NA	NA	NA	mother	parent 5-7	75	6-13 parents	parents	-0,638488059	92,24491828	0,319678151	103,9978572	-1,600631713	88,40796215	-1,455092038	66,90574149	0,807407407	91,6	95,8	100	100	100	100	100	89,3	94,6	100	100	100	100
leuven	girl	7	DF508	m0	25000	312500	18,6	114	1,35	1,09	1,11	yes	no	no	no	no	NA	NA	NA	NA	NA	NA	patient	child 5-7	60	6-11 interviewer	patient	-0,638488059	92,24491828	0,319678151	103,9978572	-1,600631713	88,40796215	-1,455092038	66,90574149	0,807407407	91,2	91,7	100	100	100	87,5	75	85,7	85,7	100	85,7	100	100
leuven	girl	7	DF508	m+3	25000	300000	18,9	115	1,36	1,13	1,05	yes	no	no	no	no	yes	1	0	0	0	0	mother	parent 5-7	90	6-13 parents	parents	-0,539717363	93,48845471	0,184108915	102,2805167	-1,287297418	91,10358288	-1,690242895	61,97880092	0,830882353	92,2	95,8	100	100	100	100	100	82,1	96,4	100	100	100	100
leuven	girl	7	DF508	m+3	25000	300000	18,9	115	1,36	1,13	1,05	yes	no	no	no	no	yes	1	0	0	0	0	patient	child 5-7	20	6-11 interviewer	patient	-0,539717363	93,48845471	0,184108915	102,2805167	-1,287297418	91,10358288	-1,690242895	61,97880092	0,830882353	83,1	66,7	100	66,7	100	87,5	75	78,6	82,1	100	78,6	100	50
leuven	girl	11	G85R	m-3	25000	225000	31,2	140,4	2,13	1,69	1,54	NA	NA	NA	NA	NA	NA	NA	NA	NA	NA	NA	patient	NA	NA	NA	patient	-1,425237101	83,18695586	-0,606506693	92,87809656	-1,51177794	89,07403212	-2,053098704	57,38332937	0,79342723	NA	NA	NA	NA	NA	NA	NA	NA	NA	NA	NA	NA	NA
leuven	girl	11	G85R	m0	25000	225000	34	142,7	2,49	2,13	2,68	yes	no	no	no	no	NA	NA	NA	NA	NA	NA	patient	child 8-12	100	6-11 interviewer	patient	0,03088783	100,3592899	0,325400475	103,8613584	-0,604266416	96,08832025	-0,163724148	96,4376492	0,855421687	89,2	79,2	100	100	100	93,8	93,8	100	82,1	100	89,3	100	75
leuven	girl	11	G85R	m0	25000	225000	34	142,7	2,49	2,13	2,68	yes	no	no	no	no	NA	NA	NA	NA	NA	NA	mother	parent 8-12	87	6-13 parents	parents	0,03088783	100,3592899	0,325400475	103,8613584	-0,604266416	96,08832025	-0,163724148	96,4376492	0,855421687	NA	79,2	100	100	100	100	100	NA	92,9	100	96,4	100	100
leuven	girl	12	G85R	m+3	25000	300000	34,9	145,2	2,75	2,44	3,34	yes	yes	no	no	no	no	NA	NA	NA	NA	NA	parents	parent 8-12	80	6-13 parents	parents	0,82516304	109,5331287	0,775903198	109,2603329	-0,051043396	99,68695021	0,706085569	115,6268268	0,887272727	87,5	70,8	100	100	100	87,5	100	82,1	87,5	100	92,9	85	75
leuven	girl	12	G85R	m+3	25000	300000	34,9	145,2	2,75	2,44	3,34	yes	yes	no	no	no	no	NA	NA	NA	NA	NA	patient	child 8-12	100	6-11 interviewer	patient	0,82516304	109,5331287	0,775903198	109,2603329	-0,051043396	99,68695021	0,706085569	115,6268268	0,887272727	89,5	75	100	100	100	100	100	100	85,7	100	92,9	95	62,5
leuven	boy	7	DF508	m-3	10000	75000	23,5	116,5	1,81	1,65	2,17	NA	NA	NA	NA	NA	NA	NA	NA	NA	NA	NA	patient	NA	NA	NA	patient	2,321332312	128,9896103	2,097288953	126,5487104	0,203270032	101,3359226	1,231923799	133,5976665	0,91160221	NA	NA	NA	NA	NA	NA	NA	NA	NA	NA	NA	NA	NA
leuven	boy	7	DF508	m0	10000	75000	23,5	117,5	1,78	1,61	2,08	yes	no	no	no	no	NA	NA	NA	NA	NA	NA	mother	parent 5-7	80	6-13 parents	parents	1,871798104	123,2188246	1,719852413	121,5787129	0,117197051	100,7788519	0,9888611	126,3562904	0,904494382	76,4	70,8	100	100	100	75	93,8	60,7	32,1	100	100	100	75
leuven	boy	7	DF508	m0	10000	75000	23,5	117,5	1,78	1,61	2,08	yes	no	no	no	no	NA	NA	NA	NA	NA	NA	patient	child 5-7	75	6-11 interviewer	patient	1,871798104	123,2188246	1,719852413	121,5787129	0,117197051	100,7788519	0,9888611	126,3562904	0,904494382	NA	NA	100	91,7	100	75	75	85,7	60,7	100	85,7	100	100
leuven	boy	7	DF508	m+3	10000	80000	24,2	119,2	1,86	1,73	2,3	yes	no	no	no	no	yes	2	1	0	0	0	mother	parent 5-7	92	6-13 parents	parents	2,271631526	127,9242961	1,795854522	122,3795666	0,613592874	103,9369017	1,3465217	136,356478	0,930107527	77	83,3	85	100	100	62,5	93,8	39,3	46,4	100	100	100	100
leuven	boy	7	DF508	m+3	10000	80000	24,2	119,2	1,86	1,73	2,3	yes	no	no	no	no	yes	2	1	0	0	0	patient	child 5-7	100	6-11 interviewer	patient	2,271631526	127,9242961	1,795854522	122,3795666	0,613592874	103,9369017	1,3465217	136,356478	0,930107527	NA	NA	100	100	83,3	75	75	78,6	57,1	100	92,9	100	100
leuven	girl	11	DF508	m-3	10000	200000	47	158	3,59	3,11	3,93	NA	NA	NA	NA	NA	NA	NA	NA	NA	NA	NA	patient	NA	NA	NA	patient	1,571844967	118,0498374	1,573529709	118,9037997	-0,259042888	98,38247995	1,008407758	122,5245879	0,866295265	NA	NA	NA	NA	NA	NA	NA	NA	NA	NA	NA	NA	NA
leuven	girl	12	DF508	m0	10000	200000	48,1	157,8	3,93	3,55	4,41	yes	no	no	no	no	NA	NA	NA	NA	NA	NA	mother	parent 8-12	90	6-13 parents	parents	2,965288469	133,7004709	2,428039117	129,4345244	0,411364715	102,4177791	1,593954711	135,9550352	0,903307888	97	100	100	100	100	100	100	75	100	100	100	100	100
leuven	girl	12	DF508	m0	10000	200000	48,1	157,8	3,93	3,55	4,41	yes	no	no	no	no	NA	NA	NA	NA	NA	NA	patient	child 8-12	90	6-11 interviewer	patient	2,965288469	133,7004709	2,428039117	129,4345244	0,411364715	102,4177791	1,593954711	135,9550352	0,903307888	97	100	100	100	100	100	100	75	100	100	100	100	100
leuven	girl	12	DF508	m+3	10000	200000	48,4	161	3,97	3,56	4,47	yes	no	no	no	no	no	NA	NA	NA	NA	NA	mother	parent 8-12	94	6-13 parents	parents	2,385870197	127,2309931	1,982889083	123,9685392	0,291812862	101,7374954	1,444261119	132,4146856	0,896725441	92,6	100	100	100	100	100	100	50	98,2	100	96,4	100	100
leuven	girl	12	DF508	m+3	10000	200000	48,4	161	3,97	3,56	4,47	yes	no	no	no	no	no	NA	NA	NA	NA	NA	patient	child 8-12	100	6-11 interviewer	patient	2,385870197	127,2309931	1,982889083	123,9685392	0,291812862	101,7374954	1,444261119	132,4146856	0,896725441	99,7	100	100	100	100	100	100	100	100	100	100	100	100
leuven	boy	3	DF508	m-3	10000	110000	17,4	101,1	NA	NA	NA	NA	NA	NA	NA	NA	NA	NA	NA	NA	NA	NA	patient	NA	NA	NA	patient	NA	NA	NA	NA	NA	NA	NA	NA	NA	NA	NA	NA	NA	NA	NA	NA	NA	NA	NA	NA	NA	NA
leuven	boy	4	DF508	m0	10000	110000	18,1	104,2	NA	NA	NA	yes	no	no	no	no	NA	NA	NA	NA	NA	NA	mother	parent 2-4	80	nc too young/too old	parents	NA	NA	NA	NA	NA	NA	NA	NA	NA	NA	83,3	100	100	100	100	100	89,3	62,5	100	85,7	90	100
leuven	boy	4	DF508	m+3	10000	95000	18,5	105,6	NA	NA	NA	yes	no	no	no	no	no	NA	NA	NA	NA	NA	mother	parent 2-4	82	nc too young/too old	parents	NA	NA	NA	NA	NA	NA	NA	NA	NA	NA	83,3	85	100	100	87,5	100	89,3	60,7	100	64,3	90	100
leuven	boy	14	DF508	m-3	25000	500000	50,2	168,2	4,16	3,37	3,37	NA	NA	NA	NA	NA	NA	NA	NA	NA	NA	NA	patient	NA	NA	NA	patient	-0,306473596	96,32952698	0,145173207	101,6672622	-0,783092283	94,24307939	-0,641659641	86,09048125	0,810096154	NA	NA	NA	NA	NA	NA	NA	NA	NA	NA	NA	NA	NA
leuven	boy	14	DF508	m0	25000	500000	52,8	170,3	4,72	3,92	3,93	yes	no	no	no	no	NA	NA	NA	NA	NA	NA	father	parent 13-18	90	nc too young/too old	parents	0,641373238	107,6468102	0,940098658	110,8264309	-0,468015414	96,61142128	-0,13773215	96,92491325	0,830508475	77	87,5	90	100	100	87,5	100	57,1	71,4	100	64,3	100	75
leuven	boy	14	DF508	m0	25000	500000	52,8	170,3	4,72	3,92	3,93	yes	no	no	no	no	NA	NA	NA	NA	NA	NA	patient	child 13-18	75	14 and older	patient	0,641373238	107,6468102	0,940098658	110,8264309	-0,468015414	96,61142128	-0,13773215	96,92491325	0,830508475	NA	87,5	100	100	100	81,2	100	67,9	94,6	100	92,9	100	NA
leuven	boy	15	DF508	m+3	25000	500000	55,8	171,7	4,52	3,72	3,79	yes	yes	no	no	no	yes	0	0	0	2	0	parents	parent 13-18	90	nc too young/too old	parents	-0,077046229	99,0761452	0,260941209	103,0006495	-0,588838415	95,68238484	-0,412588763	90,92677514	0,82300885	78,7	91,7	85	100	100	87,5	100	60,7	71,4	100	82,1	100	75
leuven	boy	15	DF508	m+3	25000	500000	55,8	171,7	4,52	3,72	3,79	yes	yes	no	no	no	yes	0	0	0	2	0	patient	child 13-18	72	14 and older	patient	-0,077046229	99,0761452	0,260941209	103,0006495	-0,588838415	95,68238484	-0,412588763	90,92677514	0,82300885	NA	75	95	100	100	93,8	100	NA	89,3	100	96,4	95	75
leuven	boy	6	DF508	m-3	25000	750000	16,2	105,9	0,69	0,61	0,49	NA	NA	NA	NA	NA	NA	NA	NA	NA	NA	NA	patient	NA	NA	NA	patient	-3,168779257	59,11787966	-3,062243803	61,09212505	-0,517967853	96,3944533	-3,155246318	35,11145054	0,884057971	NA	NA	NA	NA	NA	NA	NA	NA	NA	NA	NA	NA	NA
leuven	boy	6	DF508	m0	25000	750000	16,3	107,7	0,95	0,68	0,45	yes	no	no	no	no	NA	NA	NA	NA	NA	NA	mother	parent 5-7	75	6-13 parents	parents	-2,847929196	63,43807067	-1,526758839	80,61442046	-2,4114535	78,37812003	-3,423033301	31,46525144	0,715789474	74,7	87,5	75	62,5	100	81,2	93,8	50	75	100	82,1	80	75
leuven	boy	6	DF508	m0	25000	750000	16,3	107,7	0,95	0,68	0,45	yes	no	no	no	no	NA	NA	NA	NA	NA	NA	patient	child 5-7	NA	6-11 interviewer	patient	-2,847929196	63,43807067	-1,526758839	80,61442046	-2,4114535	78,37812003	-3,423033301	31,46525144	0,715789474	80,4	91,7	80	100	83,3	75	75	78,6	78,6	100	71,4	80	100
leuven	boy	7	DF508	m+3	25000	562000	16	108,5	0,9	0,61	0,37	yes	no	no	no	no	yes	2	1	0	3	1	mother	parent 5-7	85	6-13 parents	parents	-3,440515378	55,92986238	-1,995718668	74,88295149	-2,711678454	74,40303668	-3,876644425	25,62997275	0,677777778	82,1	75	65	83,3	100	81,2	100	50	94,6	100	82,1	90	100
leuven	boy	7	DF508	m+3	25000	562000	16	108,5	0,9	0,61	0,37	yes	no	no	no	no	yes	2	1	0	3	1	patient	child 5-7	NA	6-11 interviewer	patient	-3,440515378	55,92986238	-1,995718668	74,88295149	-2,711678454	74,40303668	-3,876644425	25,62997275	0,677777778	93,2	83,3	100	91,7	100	87,5	75	100	92,9	100	85,7	100	100
leuven	girl	15	3603insTCATTGCT en V1198M	m-3	25000	200000	51	156,8	3,35	2,69	2,65	NA	NA	NA	NA	NA	NA	NA	NA	NA	NA	NA	patient	NA	NA	NA	patient	-0,756414599	91,13159244	0,127601547	101,5451987	-1,450286257	89,33761854	-1,314086485	73,05684191	0,802985075	NA	NA	NA	NA	NA	NA	NA	NA	NA	NA	NA	NA	NA
leuven	girl	15	3603insTCATTGCT en V1198M	m0	25000	200000	51,8	156,3	2,75	2,15	1,83	yes	no	no	no	no	NA	NA	NA	NA	NA	NA	father	parent 13-18	75	nc too young/too old	parents	-2,269994035	72,96116425	-1,378213349	83,56662283	-1,716244461	86,91948405	-2,522712225	50,44821181	0,781818182	95,3	100	100	100	100	100	100	100	100	100	100	100	100
leuven	girl	15	3603insTCATTGCT en V1198M	m0	25000	200000	51,8	156,3	2,75	2,15	1,83	yes	no	no	no	no	NA	NA	NA	NA	NA	NA	patient	child 13-18	57	14 and older	patient	-2,269994035	72,96116425	-1,378213349	83,56662283	-1,716244461	86,91948405	-2,522712225	50,44821181	0,781818182	79,4	70,8	80	100	75	81,2	100	46,4	83,9	100	85,7	85	100
leuven	girl	15	3603insTCATTGCT en V1198M	m+3	25000	225000	53,5	156,1	2,76	2,22	2,08	yes	yes	no	no	no	yes	0	0	0	1	1	father	parent 13-18	80	nc too young/too old	parents	-2,092508209	75,12637745	-1,367268596	83,67133919	-1,439943852	89,3842535	-2,154239754	57,16201164	0,804347826	94,3	100	100	100	100	100	100	100	100	100	100	100	100
leuven	girl	15	3603insTCATTGCT en V1198M	m+3	25000	225000	53,5	156,1	2,76	2,22	2,08	yes	yes	no	no	no	yes	0	0	0	1	1	patient	child 13-18	35	14 and older	patient	-2,092508209	75,12637745	-1,367268596	83,67133919	-1,439943852	89,3842535	-2,154239754	57,16201164	0,804347826	83,1	91,7	90	100	100	100	100	64,3	76,8	100	89,3	85	75
leuven	boy	13	DF508	m-3	25000	425000	40	156	2,92	2,45	2,34	NA	NA	NA	NA	NA	NA	NA	NA	NA	NA	NA	patient	NA	NA	NA	patient	-1,124572142	86,64550694	-0,991917593	88,66531393	-0,389022888	97,26130669	-1,361436566	71,73295252	0,839041096	NA	NA	NA	NA	NA	NA	NA	NA	NA	NA	NA	NA	NA
leuven	boy	13	DF508	m0	25000	425000	41,7	158	3,08	2,67	2,79	yes	no	no	no	no	NA	NA	NA	NA	NA	NA	mother	parent 13-18	100	6-13 parents	parents	-0,780358898	90,70964529	-0,884997513	89,88007683	0,066571693	100,4580862	-0,817450335	82,46808042	0,866883117	80,7	83,3	100	87,5	91,7	75	81,2	75	83,9	100	89,3	100	75
leuven	boy	13	DF508	m0	25000	425000	41,7	158	3,08	2,67	2,79	yes	no	no	no	no	NA	NA	NA	NA	NA	NA	patient	child 13-18	90	12-13 interviewer	patient	-0,780358898	90,70964529	-0,884997513	89,88007683	0,066571693	100,4580862	-0,817450335	82,46808042	0,866883117	85,5	87,5	95	95,8	100	87,5	62,5	82,1	89,3	100	96,4	100	100
leuven	boy	14	DF508	m+3	25000	375000	44,1	160	3,1	2,56	2,45	yes	no	no	no	no	no	NA	NA	NA	NA	NA	parents	parent 13-18	90	6-13 parents	parents	-1,370443189	83,54752846	-1,142906311	86,93641952	-0,601144307	95,66982698	-1,461573843	69,84680531	0,825806452	81,1	83,3	90	87,5	91,7	75	68,8	92,9	92,9	100	85,7	100	75
leuven	boy	14	DF508	m+3	25000	375000	44,1	160	3,1	2,56	2,45	yes	no	no	no	no	no	NA	NA	NA	NA	NA	patient	child 13-18	90	12-13 interviewer	patient	-1,370443189	83,54752846	-1,142906311	86,93641952	-0,601144307	95,66982698	-1,461573843	69,84680531	0,825806452	85,5	75	80	91,7	100	87,5	68,8	82,1	92,9	100	92,9	100	100
leuven	girl	6	DF508	m-3	10000	275000	21,5	113	1,64	1,43	1,99	NA	NA	NA	NA	NA	NA	NA	NA	NA	NA	NA	patient	NA	NA	NA	patient	2,034852644	124,9575177	2,334980425	131,2539439	-0,841313238	94,66105647	0,993521013	123,9693087	0,87195122	NA	NA	NA	NA	NA	NA	NA	NA	NA	NA	NA	NA	NA
leuven	girl	6	DF508	m0	10000	275000	21,8	113,6	1,66	1,5	2,22	yes	no	no	no	no	NA	NA	NA	NA	NA	NA	mother	parent 5-7	90	6-13 parents	parents	2,424413334	129,4180662	2,327317005	130,816758	-0,268924534	98,40588521	1,532930606	137,0715578	0,903614458	84,8	70,8	75	100	100	87,5	93,8	57,1	89,3	100	85,7	100	50
leuven	girl	6	DF508	m0	10000	275000	21,8	113,6	1,66	1,5	2,22	yes	no	no	no	no	NA	NA	NA	NA	NA	NA	patient	child 5-7	NA	6-11 interviewer	patient	2,424413334	129,4180662	2,327317005	130,816758	-0,268924534	98,40588521	1,532930606	137,0715578	0,903614458	92,6	75	100	100	100	100	100	92,9	89,3	100	85,7	100	100
leuven	girl	6	DF508	m+3	10000	250000	22,6	115,5	1,69	1,59	3,02	yes	no	no	no	no	no	NA	NA	NA	NA	NA	mother	parent 5-7	100	6-13 parents	parents	2,674542417	132,1604792	2,127018307	127,8237804	0,520398311	102,8479143	3,325036884	181,6505894	0,940828402	90,9	87,5	90	100	100	93,8	100	82,1	100	100	75	100	75
leuven	girl	6	DF508	m+3	10000	250000	22,6	115,5	1,69	1,59	3,02	yes	no	no	no	no	no	NA	NA	NA	NA	NA	patient	child 5-7	NA	6-11 interviewer	patient	2,674542417	132,1604792	2,127018307	127,8237804	0,520398311	102,8479143	3,325036884	181,6505894	0,940828402	88,5	75	100	91,7	66,7	100	87,5	100	89,3	100	92,9	100	75
leuven	girl	4	DF508	m-3	25000	225000	14,7	101,2	NA	NA	NA	NA	NA	NA	NA	NA	NA	NA	NA	NA	NA	NA	patient	NA	NA	NA	patient	NA	NA	NA	NA	NA	NA	NA	NA	NA	NA	NA	NA	NA	NA	NA	NA	NA	NA	NA	NA	NA	NA
leuven	girl	4	DF508	m0	25000	225000	15,5	103,6	NA	NA	NA	yes	no	no	no	no	NA	NA	NA	NA	NA	NA	mother	parent 2-4	80	nc too young/too old	parents	NA	NA	NA	NA	NA	NA	NA	NA	NA	NA	66,7	85	83,3	91,7	100	100	42,9	NA	100	100	100	62,5
leuven	girl	4	DF508	m+3	25000	250000	16,1	105,2	NA	NA	NA	yes	yes	no	no	no	no	NA	NA	NA	NA	NA	mother	parent 2-4	90	nc too young/too old	parents	NA	NA	NA	NA	NA	NA	NA	NA	NA	78	79,2	100	75	100	100	100	50	60,7	100	100	95	87,5
leuven	girl	11	W401X	m-3	25000	375000	33,5	142,8	2,18	2	2,81	NA	NA	NA	NA	NA	NA	NA	NA	NA	NA	NA	patient	NA	NA	NA	patient	-0,410687388	95,20311318	-0,710531508	91,66730919	0,556851665	103,2141358	0,117033037	102,5718911	0,917431193	NA	NA	NA	NA	NA	NA	NA	NA	NA	NA	NA	NA	NA
leuven	girl	11	W401X	m0	25000	375000	35,4	144,6	2,22	2,01	3,02	yes	no	no	no	no	NA	NA	NA	NA	NA	NA	father	parent 8-12	NA	6-13 parents	parents	-0,664409932	92,22169972	-0,855396928	89,97707505	0,316101355	101,8682227	0,31219136	106,8709196	0,905405405	NA	83,3	90	100	100	NA	100	60,7	64,3	100	92,9	100	100
leuven	girl	11	W401X	m0	25000	375000	35,4	144,6	2,22	2,01	3,02	yes	no	no	no	no	NA	NA	NA	NA	NA	NA	patient	child 8-12	100	6-11 interviewer	patient	-0,664409932	92,22169972	-0,855396928	89,97707505	0,316101355	101,8682227	0,31219136	106,8709196	0,905405405	87,5	79,2	100	91,7	100	93,8	93,8	85,7	75	100	85,7	100	100
leuven	girl	11	W401X	m+3	25000	350000	36,6	146,1	2,34	2,09	2,96	yes	no	no	no	no	yes	0	0	0	1	0	mother	parent 8-12	90	6-13 parents	parents	-0,61212774	92,8372779	-0,692083766	91,86784464	0,074968968	100,4540752	0,08694983	101,8985345	0,893162393	82,8	83,3	85	100	100	100	100	50	67,9	100	85,7	90	87,5
leuven	girl	11	W401X	m+3	25000	350000	36,6	146,1	2,34	2,09	2,96	yes	no	no	no	no	yes	0	0	0	1	0	patient	child 8-12	70	6-11 interviewer	patient	-0,61212774	92,8372779	-0,692083766	91,86784464	0,074968968	100,4540752	0,08694983	101,8985345	0,893162393	81,1	66,7	100	95,8	91,7	93,8	100	78,6	64,3	100	67,9	95	100
leuven	girl	11	N1303K	m-3	25000	312500	37,8	148,2	2,03	1,77	1,85	NA	NA	NA	NA	NA	NA	NA	NA	NA	NA	NA	patient	NA	NA	NA	patient	-1,819047309	78,44762662	-1,816577905	78,96717216	-0,231410736	98,56449318	-1,673780585	64,74160403	0,871921182	NA	NA	NA	NA	NA	NA	NA	NA	NA	NA	NA	NA	NA
leuven	girl	11	N1303K	m0	25000	312500	37,9	150	2,42	2,04	2,26	yes	no	no	no	no	NA	NA	NA	NA	NA	NA	mother	parent 8-12	70	6-13 parents	parents	-1,081932386	87,28122675	-0,77975112	90,86110961	-0,715992784	95,31507143	-1,090721526	76,74199907	0,842975207	NA	70,8	95	100	100	87,5	93,8	89,3	NA	100	82,1	90	100
leuven	girl	11	N1303K	m0	25000	312500	37,9	150	2,42	2,04	2,26	yes	no	no	no	no	NA	NA	NA	NA	NA	NA	patient	child 8-12	80	6-11 interviewer	patient	-1,081932386	87,28122675	-0,77975112	90,86110961	-0,715992784	95,31507143	-1,090721526	76,74199907	0,842975207	94,3	79,2	95	100	100	87,5	75	89,3	100	100	100	100	100
leuven	girl	11	N1303K	m+3	25000	250000	40,5	149,5	2,38	2,03	2,4	yes	no	no	no	no	yes	0	0	0	2	0	mother	parent 8-12	85	6-13 parents	parents	-1,141439907	86,57456841	-0,915375954	89,27903953	-0,576419879	96,27917031	-0,899110184	80,79591799	0,852941176	94,3	95,8	95	100	100	93,8	100	85,7	96,4	100	89,3	95	100
leuven	girl	11	N1303K	m+3	25000	250000	40,5	149,5	2,38	2,03	2,4	yes	no	no	no	no	yes	0	0	0	2	0	patient	child 8-12	70	6-11 interviewer	patient	-1,141439907	86,57456841	-0,915375954	89,27903953	-0,576419879	96,27917031	-0,899110184	80,79591799	0,852941176	94,9	75	100	100	100	93,8	100	92,9	100	100	100	90	100
leuven	boy	6	C276X	m-3	25000	375000	21,5	120	1,56	1,39	NA	NA	NA	NA	NA	NA	NA	NA	NA	NA	NA	NA	patient	NA	NA	NA	patient	0,165863553	102,1243811	0,177944495	102,3013621	-0,152307742	98,98013842	NA	NA	0,891025641	NA	NA	NA	NA	NA	NA	NA	NA	NA	NA	NA	NA	NA
leuven	boy	6	C276X	m0	25000	375000	21,5	122,5	1,5	1,39	1,93	yes	no	no	no	no	NA	NA	NA	NA	NA	NA	mother	parent 5-7	NA	6-13 parents	parents	-0,201625349	97,43437591	-0,527943003	93,27537053	0,566339304	103,5835707	0,327847526	108,5903284	0,926666667	69,6	75	90	70,8	100	87,5	87,5	42,9	53,6	100	71,4	70	75
leuven	boy	6	C276X	m0	25000	375000	21,5	122,5	1,5	1,39	1,93	yes	no	no	no	no	NA	NA	NA	NA	NA	NA	patient	child 5-7	NA	6-11 interviewer	patient	-0,201625349	97,43437591	-0,527943003	93,27537053	0,566339304	103,5835707	0,327847526	108,5903284	0,926666667	77	75	80	91,7	100	75	75	78,6	71,4	100	64,3	90	75
leuven	boy	7	C276X	m+3	25000	437500	NA	NA	NA	NA	NA	yes	no	no	no	no	no	NA	NA	NA	NA	NA	mother	parent 5-7	80	6-13 parents	parents	NA	NA	NA	NA	NA	NA	NA	NA	NA	NA	70,8	70	66,7	91,7	81,2	87,5	50	50	100	64,3	80	62,5
leuven	boy	4	DF508	m-3	10000	80000	16,3	96,3	NA	NA	NA	NA	NA	NA	NA	NA	NA	NA	NA	NA	NA	NA	patient	NA	NA	NA	patient	NA	NA	NA	NA	NA	NA	NA	NA	NA	NA	NA	NA	NA	NA	NA	NA	NA	NA	NA	NA	NA	NA
leuven	boy	4	DF508	m0	10000	80000	16	99	NA	NA	NA	yes	no	no	no	no	NA	NA	NA	NA	NA	NA	mother	parent 2-4	93	nc too young/too old	parents	NA	NA	NA	NA	NA	NA	NA	NA	NA	NA	NA	NA	100	100	87,5	NA	46,4	48,2	75	100	95	100
emc	girl	13	dF508	m-3	25000	425000	51,9	166,3	3,67	2,75	2,2	NA	no	no	no	no	NA	NA	NA	NA	NA	NA	patient	NA	NA	NA	patient	-1,16569943	86,27701553	0,120057853	101,4389698	-1,988316744	84,42922436	-2,060092001	58,36298304	0,749318801	NA	NA	NA	NA	NA	NA	NA	NA	NA	NA	NA	NA	NA
emc	girl	14	dF508	m0	25000	425000	53,1	167	3,84	2,88	2,34	yes	no	no	no	no	yes	0	1	0	0	0	parents	parent 13-18	80	6-13 parents	parents	-0,973723492	88,55854923	0,347113357	104,1792323	-1,988913894	84,3961374	-1,922889783	61,05929783	0,75	69,6	37,5	95	100	100	87,5	93,8	46,4	51,8	100	53,6	70	62,5
emc	girl	14	dF508	m0	25000	425000	53,1	167	3,84	2,88	2,34	yes	no	no	no	no	yes	0	1	0	0	0	patient	child 13-18	65	12-13 interviewer	patient	-0,973723492	88,55854923	0,347113357	104,1792323	-1,988913894	84,3961374	-1,922889783	61,05929783	0,75	76,4	37,5	90	100	100	87,5	93,8	46,4	66,1	100	64,3	95	75
emc	girl	14	dF508	m+3	25000	375000	52,6	167,6	3,57	2,73	2,24	yes	no	no	no	no	yes	1	0	0	0	0	parents	parent 13-18	97	6-13 parents	parents	-1,470421624	82,63495139	-0,382309235	95,4249875	-1,827272402	85,9809772	-2,104573887	57,71523257	0,764705882	61,1	41,7	85	79,2	100	87,5	81,2	21,4	37,5	100	50	70	62,5
emc	girl	14	dF508	m+3	25000	375000	52,6	167,6	3,57	2,73	2,24	yes	no	no	no	no	yes	1	0	0	0	0	patient	child 13-18	55	12-13 interviewer	patient	-1,470421624	82,63495139	-0,382309235	95,4249875	-1,827272402	85,9809772	-2,104573887	57,71523257	0,764705882	80,7	45,8	95	95,8	100	81,2	100	46,4	76,8	100	82,1	95	75
emc	boy	8	dF508	m-3	10000	170000	28,8	130	2,15	1,77	NA	NA	no	no	no	no	NA	NA	NA	NA	NA	NA	patient	NA	NA	NA	patient	0,590681398	107,127792	1,132509529	113,8342381	-0,902468639	93,38172734	NA	NA	0,823255814	NA	NA	NA	NA	NA	NA	NA	NA	NA	NA	NA	NA	NA
emc	boy	8	dF508	m0	10000	170000	29,4	131,1	2,13	1,75	1,81	yes	no	no	no	no	yes	1	0	0	1	0	patient	child 8-12	80	6-11 interviewer	patient	0,30812546	103,6917492	0,84074403	110,2064912	-0,905679949	93,35380744	-0,396220774	90,61481749	0,821596244	93,6	91,7	100	100	91,7	87,5	100	85,7	91,1	100	100	100	100
emc	boy	8	dF508	m0	10000	170000	29,4	131,1	2,13	1,75	1,81	yes	no	no	no	no	yes	1	0	0	1	0	parents	parent 8-12	60	6-13 parents	parents	0,30812546	103,6917492	0,84074403	110,2064912	-0,905679949	93,35380744	-0,396220774	90,61481749	0,821596244	NA	91,7	100	100	100	87,5	100	82,1	89,3	100	100	100	100
emc	boy	8	dF508	m+3	10000	170000	29,6	131,8	2,03	1,66	NA	yes	no	no	no	no	yes	0	0	0	1	0	parents	parent 8-12	65	6-13 parents	parents	-0,244688006	97,07471354	0,29293519	103,5407587	-0,948166689	93,01466858	NA	NA	0,81773399	94,3	79,2	90	100	100	81,2	100	85,7	100	100	100	100	100
emc	boy	8	dF508	m+3	10000	170000	29,6	131,8	2,03	1,66	NA	yes	no	no	no	no	yes	0	0	0	1	0	patient	child 8-12	75	6-11 interviewer	patient	-0,244688006	97,07471354	0,29293519	103,5407587	-0,948166689	93,01466858	NA	NA	0,81773399	93,9	87,5	100	100	100	87,5	100	85,7	100	100	100	100	100
emc	boy	9	dF508	m-3	10000	280000	27,4	131,3	1,74	1,42	NA	NA	no	no	no	no	NA	NA	NA	NA	NA	NA	patient	NA	NA	NA	patient	-1,431469644	83,15471299	-0,937631485	88,84564655	-0,961567972	92,92651969	NA	NA	0,816091954	NA	NA	NA	NA	NA	NA	NA	NA	NA	NA	NA	NA	NA
emc	boy	9	dF508	m0	10000	280000	27,8	134,3	2,09	1,43	NA	yes	no	no	no	no	no	0	0	0	0	0	parents	parent 8-12	85	6-13 parents	parents	-1,802703971	79,09182743	0,020343344	100,240613	-2,515875368	78,34764161	NA	NA	0,684210526	84,5	95,8	85	79,2	100	100	93,8	78,6	82,1	100	100	85	100
emc	boy	9	dF508	m0	10000	280000	27,8	134,3	2,09	1,43	NA	yes	no	no	no	no	no	0	0	0	0	0	patient	child 8-12	50	6-11 interviewer	patient	-1,802703971	79,09182743	0,020343344	100,240613	-2,515875368	78,34764161	NA	NA	0,684210526	73,6	79,2	85	87,5	100	81,2	93,8	75	50	100	96,4	80	100
emc	boy	9	dF508	m+3	10000	280000	28,6	134,3	2,13	1,73	NA	yes	no	no	no	no	yes	6	1	0	1	0	parents	parent 8-12	80	6-13 parents	parents	-0,422392131	95,18041584	0,131932771	101,5523727	-0,942648098	93,13934682	NA	NA	0,812206573	92,9	100	100	100	100	87,5	100	71,4	91,1	100	100	95	100
emc	boy	9	dF508	m+3	10000	280000	28,6	134,3	2,13	1,73	NA	yes	no	no	no	no	yes	6	1	0	1	0	patient	child 8-12	60	6-11 interviewer	patient	-0,422392131	95,18041584	0,131932771	101,5523727	-0,942648098	93,13934682	NA	NA	0,812206573	79,4	100	95	100	83,3	75	100	85,7	57,1	100	100	80	100
emc	boy	10	CFTRdele2,3	m-3	3	225000	41,6	146,6	2,69	2,41	3,14	NA	no	no	no	no	NA	NA	NA	NA	NA	NA	patient	NA	NA	NA	patient	0,617723075	106,8819819	0,134324839	101,5550757	0,708080446	104,5472448	0,945675278	122,948512	0,895910781	NA	NA	NA	NA	NA	NA	NA	NA	NA	NA	NA	NA	NA
emc	boy	11	CFTRdele2,3	m0	25000	237500	41,5	148,3	2,87	2,6	3,12	yes	no	no	no	no	yes	4	0	0	0	0	parents	parent 8-12	75	6-13 parents	parents	1,075429556	111,9548036	0,431355042	104,9877778	0,93420031	105,9194288	0,791068057	118,974044	0,905923345	82,8	66,7	100	91,7	100	93,8	100	71,4	78,6	100	78,6	100	100
emc	boy	11	CFTRdele2,3	m0	25000	237500	41,5	148,3	2,87	2,6	3,12	yes	no	no	no	no	yes	4	0	0	0	0	patient	child 8-12	75	6-11 interviewer	patient	1,075429556	111,9548036	0,431355042	104,9877778	0,93420031	105,9194288	0,791068057	118,974044	0,905923345	82,1	83,3	95	100	91,7	93,8	81,2	60,7	66,1	100	75	100	100
emc	boy	11	CFTRdele2,3	m+3	25000	237500	42,3	148,6	2,83	2,61	3,57	yes	no	no	no	no	yes	1	0	0	2	0	parents	parent 8-12	70	6-13 parents	parents	1,027534076	111,4346408	0,229625185	102,6488635	1,261450067	107,8506555	1,402515095	134,6679966	0,922261484	88,2	83,3	100	100	100	93,8	100	67,9	83,9	100	92,9	100	100
emc	boy	11	CFTRdele2,3	m+3	25000	237500	42,3	148,6	2,83	2,61	3,57	yes	no	no	no	no	yes	1	0	0	2	0	patient	child 8-12	80	6-11 interviewer	patient	1,027534076	111,4346408	0,229625185	102,6488635	1,261450067	107,8506555	1,402515095	134,6679966	0,922261484	82,8	79,2	90	100	91,7	93,8	100	60,7	71,4	100	78,6	100	87,5
emc	boy	13	dF508	m-3	25000	300000	46	159,7	3,35	2,99	3,64	NA	no	no	no	no	NA	NA	NA	NA	NA	NA	patient	NA	NA	NA	patient	0,048610364	100,5723328	-0,32630603	96,26371016	0,585437993	103,8903528	0,328055356	107,5143743	0,892537313	NA	NA	NA	NA	NA	NA	NA	NA	NA	NA	NA	NA	NA
emc	boy	13	dF508	m0	25000	300000	48,4	162,9	3,69	3,38	NA	yes	no	no	no	no	no	0	0	0	0	0	parents	parent 13-18	90	6-13 parents	parents	0,628978797	107,4177987	0,009531202	100,1092856	1,0248652	106,6889594	NA	NA	0,91598916	97	100	100	100	100	100	100	100	100	100	100	100	100
emc	boy	13	dF508	m0	25000	300000	48,4	162,9	3,69	3,38	NA	yes	no	no	no	no	no	0	0	0	0	0	patient	child 13-18	100	12-13 interviewer	patient	0,628978797	107,4177987	0,009531202	100,1092856	1,0248652	106,6889594	NA	NA	0,91598916	100	100	100	100	100	100	100	100	100	100	100	100	100
emc	boy	14	dF508	m+3	25000	300000	49,5	164,9	3,75	3,29	NA	yes	no	no	no	no	yes	0	1	0	0	0	parents	parent 13-18	80	6-13 parents	parents	0,044339015	100,5269462	-0,186461304	97,86241352	0,315510965	102,1500014	NA	NA	0,877333333	96,3	100	90	100	100	87,5	100	78,6	100	100	100	100	100
emc	boy	14	dF508	m+3	25000	300000	49,5	164,9	3,75	3,29	NA	yes	no	no	no	no	yes	0	1	0	0	0	patient	child 13-18	85	12-13 interviewer	patient	0,044339015	100,5269462	-0,186461304	97,86241352	0,315510965	102,1500014	NA	NA	0,877333333	93,6	87,5	90	100	100	87,5	100	78,6	96,4	100	96,4	100	100
emc	boy	10	dF508	m-3	10000	240000	26,9	134	2,06	1,82	2,35	NA	no	no	no	no	NA	NA	NA	NA	NA	NA	patient	NA	NA	NA	patient	-0,009327252	99,89486844	-0,174477879	97,96250751	0,218415817	101,4519201	0,395846813	109,436998	0,883495146	NA	NA	NA	NA	NA	NA	NA	NA	NA	NA	NA	NA	NA
emc	boy	10	dF508	m0	10000	235000	27,5	136,5	2,14	1,83	2,25	yes	no	no	no	no	yes	0	0	0	1	0	parents	parent 8-12	95	6-13 parents	parents	-0,362549482	95,92644828	-0,273488686	96,81971953	-0,208881657	98,57360696	0,035459055	100,8239087	0,855140187	82,1	75	85	100	100	87,5	100	46,4	85,7	100	75	100	100
emc	boy	10	dF508	m0	10000	235000	27,5	136,5	2,14	1,83	2,25	yes	no	no	no	no	yes	0	0	0	0	0	patient	child 8-12	90	6-11 interviewer	patient	-0,362549482	95,92644828	-0,273488686	96,81971953	-0,208881657	98,57360696	0,035459055	100,8239087	0,855140187	83,4	87,5	80	100	100	87,5	100	60,7	83,9	100	82,1	100	100
emc	boy	10	dF508	m+3	10000	235000	27,9	137,5	2,26	1,93	2,45	yes	no	no	no	no	no	0	0	0	0	1	parents	parent 8-12	85	6-13 parents	parents	-0,079377502	99,11164977	0,001909592	100,0221577	-0,204123063	98,60910129	0,327131561	107,6986795	0,853982301	79,7	83,3	80	100	83,3	81,2	100	42,9	78,6	100	82,1	100	100
emc	boy	10	dF508	m+3	10000	235000	27,9	137,5	2,26	1,93	2,45	yes	no	no	no	no	no	0	0	0	0	1	patient	child 8-12	80	6-11 interviewer	patient	-0,079377502	99,11164977	0,001909592	100,0221577	-0,204123063	98,60910129	0,327131561	107,6986795	0,853982301	87,5	87,5	95	100	100	81,2	100	60,7	100	100	92,9	100	100
emc	boy	8	dF508	m-3	25000	200000	26,2	129,1	2,29	1,95	2,19	NA	no	no	no	no	NA	NA	NA	NA	NA	NA	patient	NA	NA	NA	patient	1,640699506	119,5785795	1,887515989	122,9927363	-0,492753368	96,51434649	0,501636684	112,5536572	0,851528384	NA	NA	NA	NA	NA	NA	NA	NA	NA	NA	NA	NA	NA
emc	boy	8	dF508	m0	25000	200000	28,7	130,3	2,35	2	2,15	yes	no	no	no	no	no	0	0	0	0	0	parents	parent 8-12	67	6-13 parents	parents	1,672185699	119,718394	1,895890079	122,9326429	-0,471377821	96,66989772	0,337150659	108,2883615	0,85106383	76,7	54,2	100	91,7	83,3	68,8	93,8	46,4	71,4	100	75	100	50
emc	boy	8	dF508	m0	25000	200000	28,7	130,3	2,35	2	2,15	yes	no	no	no	no	no	0	0	0	0	0	patient	child 8-12	78	6-11 interviewer	patient	1,672185699	119,718394	1,895890079	122,9326429	-0,471377821	96,66989772	0,337150659	108,2883615	0,85106383	74,3	41,7	80	83,3	83,3	68,8	100	67,9	71,4	100	82,1	95	50
emc	boy	9	dF508	m+3	25000	200000	30,7	131,5	2,59	2,2	2,45	yes	no	no	no	no	no	0	0	0	0	0	parents	parent 8-12	85	6-13 parents	parents	2,455831987	128,5572544	2,653017286	131,9545501	-0,46592828	96,71203595	0,832701384	120,9170683	0,849420849	78,7	54,2	100	87,5	100	81,2	100	60,7	87,5	100	78,6	85	50
emc	boy	9	dF508	m+3	25000	200000	30,7	131,5	2,59	2,2	2,45	yes	no	no	no	no	no	0	0	0	0	0	patient	child 8-12	85	6-11 interviewer	patient	2,455831987	128,5572544	2,653017286	131,9545501	-0,46592828	96,71203595	0,832701384	120,9170683	0,849420849	81,8	79,2	100	83,3	100	87,5	100	71,4	71,4	100	89,3	100	50
emc	girl	4	3500-2A>G	m-3	10000	90000	17,9	53	NA	NA	NA	NA	no	no	no	no	NA	NA	NA	NA	NA	NA	patient	NA	NA	NA	patient	NA	NA	NA	NA	NA	NA	NA	NA	NA	NA	NA	NA	NA	NA	NA	NA	NA	NA	NA	NA	NA	NA
emc	girl	4	3500-2A>G	m0	10000	90000	18,2	103,8	NA	NA	NA	yes	no	no	no	no	yes	5	0	0	0	0	parents	parent 2-4	90	nc too young/too old	parents	NA	NA	NA	NA	NA	NA	NA	NA	NA	94,9	75	100	100	100	100	100	100	87,5	100	96,4	95	100
emc	girl	4	3500-2A>G	m0	10000	90000	18,2	103,8	NA	NA	NA	yes	no	no	no	no	yes	5	0	0	0	0	NA	NA	NA	NA	patient	NA	NA	NA	NA	NA	NA	NA	NA	NA	NA	NA	NA	NA	NA	NA	NA	NA	NA	NA	NA	NA	NA
emc	girl	5	3500-2A>G	m+3	10000	90000	19,1	105,3	NA	NA	NA	yes	no	no	no	no	yes	1	0	0	0	0	parents	parent 2-4	90	nc too young/too old	parents	NA	NA	NA	NA	NA	NA	NA	NA	NA	96,3	91,7	100	100	100	100	100	96,4	85,7	100	100	100	100
emc	girl	5	3500-2A>G	m+3	10000	90000	19,1	105,3	NA	NA	NA	yes	no	no	no	no	yes	1	0	0	0	0	NA	NA	NA	NA	patient	NA	NA	NA	NA	NA	NA	NA	NA	NA	NA	NA	NA	NA	NA	NA	NA	NA	NA	NA	NA	NA	NA
emc	boy	8	dF508	m-3	25000	250000	25,7	128	2,02	1,67	1,69	NA	no	no	no	no	NA	NA	NA	NA	NA	NA	patient	NA	NA	NA	patient	0,391157651	104,7417603	0,912623636	111,1705199	-0,884140034	93,52944218	-0,485611883	88,462113	0,826732673	NA	NA	NA	NA	NA	NA	NA	NA	NA	NA	NA	NA	NA
emc	boy	8	dF508	m0	25000	250000	25,4	128,8	1,55	1,17	0,92	yes	no	no	no	no	yes	2	0	0	0	0	parents	parent 5-7	95	6-13 parents	parents	-2,282800315	72,21352836	-1,336589579	83,83640771	-1,799470362	85,50568588	-2,550675097	47,54241557	0,75483871	94,3	87,5	90	83,3	100	100	100	89,3	100	100	92,9	100	100
emc	boy	8	dF508	m0	25000	250000	25,4	128,8	1,55	1,17	0,92	yes	no	no	no	no	yes	2	0	0	0	0	patient	child 5-7	95	6-11 interviewer	patient	-2,282800315	72,21352836	-1,336589579	83,83640771	-1,799470362	85,50568588	-2,550675097	47,54241557	0,75483871	93,9	91,7	90	83,3	100	100	100	92,9	100	100	85,7	100	75
emc	boy	8	dF508	m+3	25000	250000	26,8	131,8	1,99	1,45	NA	yes	no	no	no	no	yes	2	0	0	5	0	parents	parent 5-7	100	6-13 parents	parents	-1,294470234	84,57887881	0,100625462	101,2098087	-2,063841759	82,92442071	NA	NA	0,728643216	94,3	87,5	100	91,7	100	100	100	92,9	100	100	89,3	100	100
emc	boy	8	dF508	m+3	25000	250000	26,8	131,8	1,99	1,45	NA	yes	no	no	no	no	yes	2	0	0	5	0	patient	child 8-12	100	6-11 interviewer	patient	-1,294470234	84,57887881	0,100625462	101,2098087	-2,063841759	82,92442071	NA	NA	0,728643216	86,5	75	90	83,3	100	87,5	100	85,7	92,9	100	78,6	100	100
emc	girl	9	dF508	m-3	10000	250000	37,9	142,5	2,44	2,06	NA	NA	no	no	no	no	NA	NA	NA	NA	NA	NA	patient	NA	NA	NA	patient	0,371858496	104,3381938	0,722921336	108,6677316	-0,751585581	95,10175112	NA	NA	0,844262295	NA	NA	NA	NA	NA	NA	NA	NA	NA	NA	NA	NA	NA
emc	girl	10	dF508	m0	10000	250000	39	143,5	2,91	2,5	NA	yes	no	no	no	no	no	1	0	0	0	0	parents	parent 8-12	90	6-13 parents	parents	2,052180739	123,5664532	2,174135683	126,3430793	-0,487768864	96,91223314	NA	NA	0,859106529	NA	91,7	100	100	100	100	100	82,1	100	100	96,4	100	100
emc	girl	10	dF508	m0	10000	250000	39	143,5	2,91	2,5	NA	yes	no	no	no	no	no	1	0	0	0	0	patient	child 8-12	100	6-11 interviewer	patient	2,052180739	123,5664532	2,174135683	126,3430793	-0,487768864	96,91223314	NA	NA	0,859106529	NA	95,8	100	100	100	100	100	78,6	100	100	100	100	100
emc	boy	10	dF508	m-3	3	225000	35,5	174,3	2,65	2,09	1,93	NA	no	no	no	no	NA	NA	NA	NA	NA	NA	patient	NA	NA	NA	patient	-3,23984622	63,14255343	-2,9758617	65,90284117	-0,761487318	94,60892803	-2,16230076	56,43834974	0,788679245	NA	NA	NA	NA	NA	NA	NA	NA	NA	NA	NA	NA	NA
emc	boy	11	dF508	m0	3	203175	35,6	148,4	2,53	2,04	NA	yes	no	no	no	no	no	0	0	0	0	0	parents	parent 8-12	85	6-13 parents	parents	-1,101672367	87,61957494	-0,667254517	92,31360234	-0,806547606	94,28155902	NA	NA	0,806324111	90,5	79,2	100	100	100	100	100	100	100	100	78,6	95	100
emc	boy	11	dF508	m0	3	203175	35,6	148,4	2,53	2,04	NA	yes	no	no	no	no	no	0	0	0	0	0	patient	child 8-12	90	6-11 interviewer	patient	-1,101672367	87,61957494	-0,667254517	92,31360234	-0,806547606	94,28155902	NA	NA	0,806324111	85,5	87,5	95	100	91,7	87,5	93,8	89,3	76,8	100	75	90	87,5
emc	boy	11	dF508	m+3	3	203175	37,5	150,3	2,61	2,03	1,77	yes	no	no	no	no	no	0	0	0	0	0	parents	parent 8-12	90	6-13 parents	parents	-1,390076713	84,32424436	-0,702010371	91,93114451	-1,217921438	91,1021547	-1,684457171	65,22615909	0,777777778	91,6	79,2	100	100	100	100	100	100	91,1	100	89,3	100	100
emc	boy	11	dF508	m+3	3	203175	37,5	150,3	2,61	2,03	1,77	yes	no	no	no	no	no	0	0	0	0	0	patient	child 8-12	90	6-11 interviewer	patient	-1,390076713	84,32424436	-0,702010371	91,93114451	-1,217921438	91,1021547	-1,684457171	65,22615909	0,777777778	94,9	79,2	100	100	100	93,8	93,8	100	96,4	100	96,4	100	100
emc	girl	11	E60x	m-3	10000	300000	31,8	144,8	2,45	1,7	1,15	NA	no	no	no	no	NA	NA	NA	NA	NA	NA	patient	NA	NA	NA	patient	-1,868999976	77,84911302	-0,078582597	99,07157823	-2,54395909	78,09072546	-2,94971745	40,67079308	0,693877551	NA	NA	NA	NA	NA	NA	NA	NA	NA	NA	NA	NA	NA
emc	girl	12	E60x	m0	10000	300000	33,6	146,5	2,45	1,83	1,41	yes	no	no	no	no	yes	2	0	0	2	1	parents	parent 8-12	NA	6-13 parents	parents	-1,636033376	80,65845373	-0,386584906	95,4415162	-2,039590293	84,00834308	-2,551529948	48,23768789	0,746938776	56,8	45,8	60	41,7	91,7	68,8	68,8	39,3	50	75	67,9	75	25
emc	girl	12	E60x	m0	10000	300000	33,6	146,5	2,45	1,83	1,41	yes	no	no	no	no	yes	2	0	0	2	1	patient	child 8-12	NA	6-11 interviewer	patient	-1,636033376	80,65845373	-0,386584906	95,4415162	-2,039590293	84,00834308	-2,551529948	48,23768789	0,746938776	70,9	45,8	70	100	91,7	81,2	87,5	60,7	57,1	62,5	71,4	90	50
emc	girl	12	E60x	m+3	10000	300000	33,6	146,5	2,6	1,71	0,93	yes	no	no	no	no	yes	0	1	0	0	0	parents	parent 8-12	NA	6-13 parents	parents	-2,128966436	74,69345584	0,047217824	100,5599387	-2,841986319	73,86813145	-3,507294192	31,47810762	0,657692308	56,4	58,3	65	75	75	75	62,5	28,6	46,4	62,5	71,4	65	50
emc	girl	12	E60x	m+3	10000	300000	33,6	146,5	2,6	1,71	0,93	yes	no	no	no	no	yes	0	1	0	0	0	patient	child 8-12	NA	6-11 interviewer	patient	-2,128966436	74,69345584	0,047217824	100,5599387	-2,841986319	73,86813145	-3,507294192	31,47810762	0,657692308	NA	50	80	100	100	56,2	93,8	67,9	NA	100	67,9	90	50
emc	girl	12	dF508	m-3	25000	250000	34,3	153,1	2,79	2,69	NA	NA	no	no	no	no	NA	NA	NA	NA	NA	NA	patient	NA	NA	NA	patient	0,66832619	107,731465	-0,153389878	98,18627621	1,675044939	108,9162614	NA	NA	0,964157706	NA	NA	NA	NA	NA	NA	NA	NA	NA	NA	NA	NA	NA
emc	girl	12	dF508	m0	25000	250000	35,1	153,8	2,88	2,81	3,18	yes	no	no	no	no	no	0	0	0	0	0	parents	parent 8-12	70	6-13 parents	parents	0,889506147	110,2720703	-0,045037781	99,46614189	1,922423838	110,0893755	0,00282336	100,0613023	0,975694444	61,8	41,7	50	79,2	83,3	93,8	68,8	42,9	62,5	87,5	71,4	85	62,5
emc	girl	12	dF508	m0	25000	250000	35,1	153,8	2,88	2,81	3,18	yes	no	no	no	no	no	0	0	0	0	0	patient	child 8-12	78	6-11 interviewer	patient	0,889506147	110,2720703	-0,045037781	99,46614189	1,922423838	110,0893755	0,00282336	100,0613023	0,975694444	62,2	37,5	60	75	75	75	75	64,3	60,7	100	60,7	75	62,5
emc	girl	12	dF508	m+3	25000	250000	36,6	156,1	2,88	2,71	2,54	yes	yes	no	no	no	no	0	0	0	0	0	parents	parent 8-12	80	6-13 parents	parents	0,190094271	102,2085588	-0,375595699	95,5584558	1,110633502	106,1985438	-1,065206092	77,54533928	0,940972222	69,9	45,8	95	66,7	100	100	93,8	53,6	66,1	100	85,7	90	50
emc	girl	12	dF508	m+3	25000	250000	36,6	156,1	2,88	2,71	2,54	yes	yes	no	no	no	no	0	0	0	0	0	patient	child 8-12	25	6-11 interviewer	patient	0,190094271	102,2085588	-0,375595699	95,5584558	1,110633502	106,1985438	-1,065206092	77,54533928	0,940972222	69,3	62,5	75	79,2	83,3	81,2	68,8	53,6	66,1	100	60,7	75	75
emc	boy	3	G542X	m-3	10000	120000	13,3	92,3	NA	NA	NA	NA	no	no	no	no	NA	NA	NA	NA	NA	NA	patient	NA	NA	NA	patient	NA	NA	NA	NA	NA	NA	NA	NA	NA	NA	NA	NA	NA	NA	NA	NA	NA	NA	NA	NA	NA	NA
emc	boy	4	G542X	m0	10000	120000	13,9	94	NA	NA	NA	yes	no	no	no	no	no	0	0	0	0	0	parents	parent 2-4	100	nc too young/too old	parents	NA	NA	NA	NA	NA	NA	NA	NA	NA	NA	100	100	100	100	100	100	100	96,4	100	100	100	100
emc	boy	4	G542X	m0	10000	120000	13,9	94	NA	NA	NA	yes	no	no	no	no	no	0	0	0	0	0	NA	NA	NA	NA	patient	NA	NA	NA	NA	NA	NA	NA	NA	NA	NA	NA	NA	NA	NA	NA	NA	NA	NA	NA	NA	NA	NA
emc	boy	4	G542X	m+3	10000	120000	14,2	96	NA	NA	NA	yes	no	no	no	no	yes	3	2	0	0	0	parents	parent 2-4	NA	nc too young/too old	parents	NA	NA	NA	NA	NA	NA	NA	NA	NA	NA	100	100	100	100	100	100	100	92,9	100	100	100	100
emc	boy	4	G542X	m+3	10000	120000	14,2	96	NA	NA	NA	yes	no	no	no	no	yes	3	2	0	0	0	NA	NA	NA	NA	patient	NA	NA	NA	NA	NA	NA	NA	NA	NA	NA	NA	NA	NA	NA	NA	NA	NA	NA	NA	NA	NA	NA
emc	girl	5	248del2515	m-3	10000	130000	17,3	111,6	0,72	0,73	NA	NA	yes	no	no	no	NA	NA	NA	NA	NA	NA	patient	NA	NA	NA	patient	-2,547017013	65,89169617	-3,006114851	60,40453951	1,818599264	108,463043	NA	NA	1,013888889	NA	NA	NA	NA	NA	NA	NA	NA	NA	NA	NA	NA	NA
emc	girl	5	248del2515	m0	10000	120000	0	112	1,02	0,85	1,16	yes	no	no	no	no	yes	0	1	0	0	0	parents	parent 5-7	80	nc too young/too old	parents	-1,832733715	75,95667206	-1,169028794	84,39141089	-1,521030826	89,4574353	-1,135211509	72,86307365	0,833333333	91,9	100	95	100	100	93,8	100	96,4	94,6	100	100	100	100
emc	girl	5	248del2515	m0	10000	120000	0	112	1,02	0,85	1,16	yes	no	no	no	no	yes	0	1	0	0	0	patient	child 5-7	0	nc too young/too old	patient	-1,832733715	75,95667206	-1,169028794	84,39141089	-1,521030826	89,4574353	-1,135211509	72,86307365	0,833333333	91,2	75	100	100	100	100	100	85,7	92,9	100	100	100	75
emc	girl	5	248del2515	m+3	10000	140000	18,6	115,4	1,12	0,96	NA	yes	no	no	no	no	no	0	0	0	0	0	parents	parent 5-7	90	nc too young/too old	parents	-1,518251	80,38798232	-1,051404855	86,13393195	-1,121615141	92,66482027	NA	NA	0,857142857	96,6	95,8	100	100	100	93,8	100	92,9	100	100	100	100	100
emc	girl	5	248del2515	m+3	10000	140000	18,6	115,4	1,12	0,96	NA	yes	no	no	no	no	no	0	0	0	0	0	patient	child 5-7	0	nc too young/too old	patient	-1,518251	80,38798232	-1,051404855	86,13393195	-1,121615141	92,66482027	NA	NA	0,857142857	95,3	75	100	100	100	87,5	100	85,7	100	100	100	100	100
emc	girl	12	dF508	m-3	10000	160000	40,5	159,6	2,58	2,07	1,98	NA	yes	no	no	no	NA	NA	NA	NA	NA	NA	patient	NA	NA	NA	patient	-2,161520265	74,29280645	-1,60692376	81,25004894	-1,310579729	90,72825553	-2,030093343	58,42793349	0,802325581	NA	NA	NA	NA	NA	NA	NA	NA	NA	NA	NA	NA	NA
emc	girl	12	dF508	m0	10000	160000	40,7	161,5	2,38	1,94	1,96	yes	no	no	no	no	no	0	0	0	0	0	parents	parent 8-12	70	6-13 parents	parents	-2,735713234	67,24068264	-2,38301438	72,41251374	-1,13374163	92,14020997	-2,148823626	56,28149731	0,81512605	65,5	50	80	100	75	81,2	100	25	46,4	100	67,9	100	50
emc	girl	12	dF508	m0	10000	160000	40,7	161,5	2,38	1,94	1,96	yes	no	no	no	no	no	0	0	0	0	0	patient	child 8-12	NA	12-13 interviewer	patient	-2,735713234	67,24068264	-2,38301438	72,41251374	-1,13374163	92,14020997	-2,148823626	56,28149731	0,81512605	70,6	54,2	75	100	83,3	81,2	100	25	55,4	87,5	75	100	87,5
emc	girl	12	dF508	m+3	10000	160000	40	162,9	2,24	1,78	NA	yes	yes	no	no	no	yes	2	0	0	1	0	parents	parent 8-12	70	6-13 parents	parents	-3,301424573	60,17943752	-2,910966663	66,49086666	-1,417439356	89,80676955	NA	NA	0,794642857	63,5	37,5	75	100	66,7	75	87,5	28,6	51,8	100	57,1	100	75
emc	girl	12	dF508	m+3	10000	160000	40	162,9	2,24	1,78	NA	yes	yes	no	no	no	yes	2	0	0	1	0	patient	child 8-12	70	12-13 interviewer	patient	-3,301424573	60,17943752	-2,910966663	66,49086666	-1,417439356	89,80676955	NA	NA	0,794642857	67,2	33,3	70	100	83,3	62,5	93,8	35,7	55,4	87,5	85,7	100	87,5
emc	boy	14	dF508	m-3	25000	225000	45	158	3,26	2,52	NA	NA	no	NA	NA	NA	NA	NA	NA	NA	NA	NA	patient	NA	NA	NA	patient	-1,252883151	84,99619475	-0,470918391	94,60680575	-1,389026261	89,45663147	NA	NA	0,773006135	NA	NA	NA	NA	NA	NA	NA	NA	NA	NA	NA	NA	NA
emc	boy	14	dF508	m0	25000	225000	39,1	160,4	2,77	1,84	NA	no	yes	no	no	no	yes	4	0	0	1	0	patient	child 13-18	50	12-13 interviewer	patient	-3,325245753	59,34355367	-2,031940628	76,83899595	-2,708067021	76,89766972	NA	NA	0,664259928	86,8	87,5	100	91,7	100	87,5	68,8	78,6	98,2	100	85,7	95	75
emc	boy	14	dF508	m0	25000	225000	39,1	160,4	2,77	1,84	NA	no	yes	no	no	no	yes	4	0	0	1	0	parents	parent 13-18	60	6-13 parents	parents	-3,325245753	59,34355367	-2,031940628	76,83899595	-2,708067021	76,89766972	NA	NA	0,664259928	77,7	58,3	85	100	75	93,8	68,8	64,3	78,6	100	78,6	90	62,5
emc	boy	14	dF508	m+3	25000	225000	47	160	3,64	2,53	3,65	yes	no	no	no	no	yes	5	0	0	1	1	parents	parent 13-18	70	6-13 parents	parents	-1,582671774	80,8703549	0,037462955	100,4300982	-2,378761831	80,22879155	0,068892917	101,5554508	0,695054945	84,5	87,5	100	100	100	93,8	100	57,1	83,9	100	82,1	90	75
emc	boy	14	dF508	m+3	25000	225000	47	160	3,64	2,53	3,65	yes	no	no	no	no	yes	5	0	0	1	1	patient	child 13-18	77	12-13 interviewer	patient	-1,582671774	80,8703549	0,037462955	100,4300982	-2,378761831	80,22879155	0,068892917	101,5554508	0,695054945	85,5	83,3	100	100	83,3	81,2	68,8	64,3	92,9	100	89,3	85	87,5
emc	girl	7	dF508	m-3	10000	140000	22,8	124,1	1,34	1,11	0,84	NA	yes	no	no	no	NA	NA	NA	NA	NA	NA	patient	NA	NA	NA	patient	-1,73910711	78,57927821	-1,190183003	85,32021758	-1,241796023	91,51396738	-2,46158295	45,06177969	0,828358209	NA	NA	NA	NA	NA	NA	NA	NA	NA	NA	NA	NA	NA
emc	girl	7	dF508	m0	10000	140000	24,6	125,5	1,45	1,17	1,1	yes	no	no	no	no	yes	4	0	0	1	0	parents	parent 5-7	80	6-13 parents	parents	-1,596312489	80,50269484	-0,849814938	89,57422916	-1,498930961	89,30261641	-1,892656333	57,54355057	0,806896552	67,9	41,7	70	75	100	56,2	50	64,3	64,3	87,5	78,6	100	62,5
emc	girl	7	dF508	m0	10000	140000	24,6	125,5	1,45	1,17	1,1	yes	no	no	no	no	yes	4	0	0	1	0	patient	child 5-7	80	6-11 interviewer	patient	-1,596312489	80,50269484	-0,849814938	89,57422916	-1,498930961	89,30261641	-1,892656333	57,54355057	0,806896552	79,7	58,3	80	91,7	100	50	75	64,3	92,9	100	85,7	100	75
emc	girl	8	dF508	m+3	10000	140000	25,1	127,6	1,59	0,22	1	yes	no	no	no	no	yes	3	1	0	4	0	parents	parent 5-7	80	6-13 parents	parents	-6,46243368	14,5563401	-0,473100128	94,21291792	-3,692146548	15,3457149	-2,231714431	50,63575821	0,13836478	81,1	62,5	55	83,3	91,7	62,5	75	71,4	89,3	100	89,3	100	75
emc	girl	8	dF508	m+3	10000	140000	25,1	127,6	1,59	1,22	1	yes	no	no	no	no	yes	3	1	0	4	0	patient	child 5-7	85	6-11 interviewer	patient	-1,586764735	80,72152238	-0,473100128	94,21291792	-1,932062822	85,09896445	-2,231714431	50,63575821	0,767295597	79,7	58,3	80	91,7	100	50	75	64,3	92,9	100	85,7	100	75
emc	boy	5	dF508	m-3	3	155000	20,9	116,4	1,7	1,53	1,8	NA	no	no	no	no	NA	NA	NA	NA	NA	NA	patient	NA	NA	NA	patient	1,601766138	120,6104978	1,57610594	120,8966583	-0,167079648	98,89364185	0,285818339	107,6946538	0,9	NA	NA	NA	NA	NA	NA	NA	NA	NA	NA	NA	NA	NA
emc	boy	6	dF508	m0	3	155000	20,6	118,5	1,68	1,48	1,68	yes	no	no	no	no	yes	1	3	0	0	0	parents	parent 5-7	100	NA	parents	0,931463349	111,9695714	1,068698906	114,0319187	-0,392559646	97,32408142	-0,067215215	98,24353271	0,880952381	82,4	75	90	100	100	100	100	85,7	55,4	100	85,7	75	50
emc	boy	6	dF508	m0	3	155000	20,6	118,5	1,68	1,48	1,68	yes	no	no	no	no	yes	1	3	0	0	0	patient	child 5-7	100	NA	patient	0,931463349	111,9695714	1,068698906	114,0319187	-0,392559646	97,32408142	-0,067215215	98,24353271	0,880952381	88,5	75	90	100	100	100	100	92,9	71,4	100	78,6	100	100
emc	girl	8	dF508	m-3	10000	180000	24,8	135,4	1,76	1,5	1,6	NA	no	no	no	no	NA	NA	NA	NA	NA	NA	patient	NA	NA	NA	patient	-1,057813227	87,26294475	-0,749622379	90,90302851	-0,75179705	95,15060157	-1,15346969	73,9854766	0,852272727	NA	NA	NA	NA	NA	NA	NA	NA	NA	NA	NA	NA	NA
emc	girl	8	dF508	m0	10000	180000	25,4	136,8	1,7	1,42	1,67	yes	no	no	no	no	no	0	0	0	0	0	parents	parent 8-12	85	6-13 parents	parents	-1,623431412	80,4353247	-1,224312089	85,33071635	-0,989542462	93,39643617	-1,10855442	75,13632147	0,835294118	88,9	58,3	70	100	100	100	100	92,9	92,9	100	89,3	95	62,5
emc	girl	8	dF508	m0	10000	180000	25,4	136,8	1,7	1,42	1,67	yes	no	no	no	no	no	0	0	0	0	0	patient	child 8-12	80	6-11 interviewer	patient	-1,623431412	80,4353247	-1,224312089	85,33071635	-0,989542462	93,39643617	-1,10855442	75,13632147	0,835294118	93,9	75	90	100	100	100	100	78,6	100	100	92,9	100	100
emc	girl	8	dF508	m+3	10000	195000	25,5	138,5	1,89	1,62	1,89	yes	no	no	no	no	no	4	0	0	0	0	parents	parent 8-12	NA	6-13 parents	parents	-0,920502349	89,0248789	-0,680600192	91,83601886	-0,625012418	96,00859612	-0,770071637	82,68858269	0,857142857	93,9	83,3	100	100	100	100	100	60,7	100	100	100	100	100
emc	girl	8	dF508	m+3	10000	195000	25,5	138,5	1,89	1,62	1,89	yes	no	no	no	no	no	4	0	0	0	0	patient	child 8-12	NA	6-11 interviewer	patient	-0,920502349	89,0248789	-0,680600192	91,83601886	-0,625012418	96,00859612	-0,770071637	82,68858269	0,857142857	96,6	83,3	100	100	100	100	100	85,7	100	100	100	100	100
emc	girl	10	unk	m-3	10000	80000	27,3	138,4	2,13	1,88	2,18	NA	no	no	no	no	no	NA	NA	NA	NA	NA	patient	NA	NA	NA	patient	-0,045386227	99,47040771	-0,039008005	99,53846032	-0,130623606	99,20273169	-0,537211445	88,19073279	0,882629108	NA	NA	NA	NA	NA	NA	NA	NA	NA	NA	NA	NA	NA
emc	girl	10	unk	m0	10000	80000	28,4	140,5	2,09	1,78	1,88	yes	no	no	no	no	no	0	0	0	0	0	parents	parent 8-12	90	6-13 parents	parents	-0,819565789	90,37688854	-0,545543353	93,58818063	-0,639790282	95,86987103	-1,238429526	73,34864786	0,851674641	93,9	75	95	100	100	100	100	92,9	100	100	100	100	75
emc	girl	10	unk	m0	10000	80000	28,4	140,5	2,09	1,78	1,88	yes	no	no	no	no	no	0	0	0	0	0	patient	child 8-12	90	6-11 interviewer	patient	-0,819565789	90,37688854	-0,545543353	93,58818063	-0,639790282	95,86987103	-1,238429526	73,34864786	0,851674641	88,9	75	85	100	100	100	87,5	85,7	96,4	100	89,3	95	62,5
emc	girl	10	unk	m+3	10000	80000	NA	NA	NA	NA	NA	yes	no	no	no	no	no	0	0	0	0	0	patient	child 8-12	78	6-11 interviewer	patient	NA	NA	NA	NA	NA	NA	NA	NA	NA	93,6	79,2	100	100	100	93,8	100	89,3	100	100	100	100	75
emc	girl	10	unk	m+3	10000	80000	NA	NA	NA	NA	NA	yes	no	no	no	no	no	0	0	0	0	0	parents	parent 8-12	100	6-13 parents	parents	NA	NA	NA	NA	NA	NA	NA	NA	NA	92,9	79,2	100	100	100	93,8	100	89,3	100	100	92,9	100	75
emc	boy	18	dF508	m-3	10000	300000	74,2	186,3	5,06	4,34	4,77	NA	no	no	no	no	NA	NA	NA	NA	NA	NA	patient	NA	NA	NA	patient	-1,159417382	86,41742565	-1,276507209	85,33146299	0,0288851	100,2140684	-0,498488197	88,91346446	0,85770751	NA	NA	NA	NA	NA	NA	NA	NA	NA	NA	NA	NA	NA
emc	boy	18	dF508	m0	10000	300000	73,6	186,3	5,2	4,42	4,48	yes	no	no	no	no	yes	1	0	0	0	0	patient	child 13-18	85	14 and older	patient	-1,036024085	87,88833307	-1,082716568	87,54972546	-0,090433372	99,32462978	-0,758010794	83,39149003	0,85	97,6	100	100	100	100	100	100	82,1	100	100	100	100	100
emc	boy	18	dF508	m0	10000	300000	73,6	186,3	5,2	4,42	4,48	yes	no	no	no	no	yes	1	0	0	0	0	parents	parent 13-18	85	NA	parents	-1,036024085	87,88833307	-1,082716568	87,54972546	-0,090433372	99,32462978	-0,758010794	83,39149003	0,85	95,3	100	100	100	100	100	100	85,7	100	100	100	100	100
emc	boy	18	dF508	m+3	10000	300000	74,6	186,3	5,46	4,67	4,74	yes	no	no	no	no	no	0	0	0	0	0	parents	parent 13-18	90	NA	parents	-0,630296609	92,66795703	-0,720703373	91,70221098	-0,004760524	99,96458707	-0,537813795	88,05056865	0,855311355	95,3	100	100	100	100	100	100	78,6	100	100	100	100	100
emc	boy	18	dF508	m+3	10000	300000	74,6	186,3	5,46	4,67	4,74	yes	no	no	no	no	no	0	0	0	0	0	patient	child 13-18	90	14 and older	patient	-0,630296609	92,66795703	-0,720703373	91,70221098	-0,004760524	99,96458707	-0,537813795	88,05056865	0,855311355	98,3	100	100	100	100	93,8	100	85,7	100	100	100	100	100
emc	girl	14	dF508	m-3	10000	75000	50,3	160,3	2,65	2,19	2,51	NA	no	no	no	no	NA	NA	NA	NA	NA	NA	patient	NA	NA	NA	patient	-2,27932807	72,84340441	-1,840865389	78,33343899	-1,079407499	92,4720424	-1,521543042	68,84129203	0,826415094	NA	NA	NA	NA	NA	NA	NA	NA	NA	NA	NA	NA	NA
emc	girl	14	dF508	m0	10000	75000	52,1	160,6	2,92	2,65	NA	yes	no	no	no	no	yes	3	0	0	0	0	parents	parent 13-18	95	NA	parents	-1,114912138	86,88121192	-1,246843969	85,18978226	0,232219086	101,4274437	NA	NA	0,907534247	79,4	58,3	90	100	100	81,2	100	75	64,3	100	89,3	80	75
emc	girl	14	dF508	m0	10000	75000	52,1	160,6	2,92	2,65	NA	yes	no	no	no	no	yes	3	0	0	0	0	patient	child 13-18	100	14 and older	patient	-1,114912138	86,88121192	-1,246843969	85,18978226	0,232219086	101,4274437	NA	NA	0,907534247	80,7	66,7	100	100	66,7	81,2	93,8	64,3	76,8	100	82,1	95	37,5
emc	girl	17	dF508	m-3	25000	250000	50,5	164,3	3,04	2,35	2	NA	no	no	no	no	NA	NA	NA	NA	NA	NA	patient	NA	NA	NA	patient	-2,54686938	69,56667154	-1,683049547	79,79324412	-1,732404102	86,53101725	-2,567315511	50,03533733	0,773026316	NA	NA	NA	NA	NA	NA	NA	NA	NA	NA	NA	NA	NA
emc	girl	17	dF508	m0	25000	250000	49,3	164,3	2,99	2,19	1,56	yes	no	no	no	no	yes	1	0	0	0	0	parents	parent 13-18	65	NA	parents	-2,93472152	64,76451143	-1,803526917	78,36569854	-2,173552092	82,0165322	-3,223671401	38,99643259	0,732441472	NA	50	NA	62,5	58,3	75	NA	92,9	82,1	100	96,4	100	75
emc	girl	17	dF508	m0	25000	250000	49,3	164,3	2,99	2,19	1,56	yes	no	no	no	no	yes	1	0	0	0	0	patient	child 13-18	60	14 and older	patient	-2,93472152	64,76451143	-1,803526917	78,36569854	-2,173552092	82,0165322	-3,223671401	38,99643259	0,732441472	73,3	62,5	70	66,7	66,7	62,5	50	82,1	83,9	100	96,4	100	100
emc	girl	15	dF508	m-3	3	250000	67,3	183,5	4,88	4,26	4,81	NA	no	no	no	no	NA	NA	NA	NA	NA	NA	patient	NA	NA	NA	patient	0,244945366	102,8453927	0,256891752	103,1192732	-0,194940789	98,74295649	0,269726843	105,7921161	0,87295082	NA	NA	NA	NA	NA	NA	NA	NA	NA	NA	NA	NA	NA
emc	girl	15	dF508	m0	3	250000	69,1	183,8	5,05	4,36	4,67	yes	no	no	no	no	no	0	0	0	0	0	parents	parent 13-18	100	NA	parents	0,35114037	104,0749795	0,452120123	105,5129103	-0,359115732	97,63889264	0,082625209	101,7639116	0,863366337	95,6	100	100	100	100	68,8	100	96,4	98,2	100	100	100	100
emc	girl	15	dF508	m0	3	250000	69,1	183,8	5,05	4,36	4,67	yes	no	no	no	no	no	0	0	0	0	0	patient	child 13-18	93	14 and older	patient	0,35114037	104,0749795	0,452120123	105,5129103	-0,359115732	97,63889264	0,082625209	101,7639116	0,863366337	93,6	100	100	100	100	62,5	100	85,7	98,2	100	100	100	100
emc	girl	16	dF508	m+3	10000	150000	68	185,5	NA	NA	NA	yes	no	no	no	no	no	0	0	0	0	0	patient	child 13-18	90	14 and older	patient	NA	NA	NA	NA	NA	NA	NA	NA	NA	NA	58,3	100	100	100	68,8	NA	53,6	87,5	100	100	100	100
emc	girl	16	dF508	m+3	10000	150000	68	185,5	NA	NA	NA	yes	no	no	no	no	no	0	0	0	0	0	parents	parent 13-18	95	NA	parents	NA	NA	NA	NA	NA	NA	NA	NA	NA	84,1	83,3	100	100	100	50	100	39,3	82,1	87,5	89,3	100	87,5
emc	boy	9	dF508	m-3	10000	230000	30,9	137,5	2,71	2,12	1,89	NA	no	no	no	no	NA	NA	NA	NA	NA	NA	patient	NA	NA	NA	patient	0,93978003	110,6543185	1,862428736	122,014148	-1,322508669	90,05494677	-0,663128029	85,04011157	0,782287823	NA	NA	NA	NA	NA	NA	NA	NA	NA	NA	NA	NA	NA
emc	boy	10	dF508	m0	10000	230000	31,9	139,5	2,46	1,97	1,83	yes	no	no	no	no	yes	4	0	0	0	0	parents	parent 8-12	65	6-13 parents	parents	-0,082765409	99,06480666	0,542577956	106,359109	-1,025826953	92,51503177	-0,913677198	79,8120597	0,800813008	82,8	66,7	80	95,8	83,3	81,2	87,5	85,7	76,8	100	82,1	95	100
emc	boy	10	dF508	m0	10000	230000	31,9	139,5	2,46	1,97	1,83	yes	no	no	no	no	yes	4	0	0	0	0	patient	child 8-12	70	6-11 interviewer	patient	-0,082765409	99,06480666	0,542577956	106,359109	-1,025826953	92,51503177	-0,913677198	79,8120597	0,800813008	72,6	66,7	85	100	100	81,2	100	64,3	57,1	100	78,6	85	50
emc	boy	10	dF508	m+3	10000	225000	32,3	140,2	2,72	2,1	NA	yes	no	no	no	no	yes	3	0	0	0	0	parents	parent 8-12	66	6-13 parents	parents	0,361649792	104,0608493	1,344352843	115,743964	-1,418045235	89,33115648	NA	NA	0,772058824	82,4	66,7	85	95,8	91,7	100	100	60,7	76,8	100	92,9	100	50
emc	boy	10	dF508	m+3	10000	225000	32,3	140,2	2,72	2,1	NA	yes	no	no	no	no	yes	3	0	0	0	0	patient	child 8-12	68	6-11 interviewer	patient	0,361649792	104,0608493	1,344352843	115,743964	-1,418045235	89,33115648	NA	NA	0,772058824	72,3	87,5	95	91,7	91,7	93,8	100	67,9	39,3	100	75	80	25
emc	girl	7	dF508	m-3	10000	300000	24,6	129,8	1,28	1,25	NA	NA	no	no	no	no	NA	NA	NA	NA	NA	NA	patient	NA	NA	NA	patient	-1,633170682	80,05250199	-2,218566996	73,24554249	1,681272484	108,4764885	NA	NA	0,9765625	NA	NA	NA	NA	NA	NA	NA	NA	NA	NA	NA	NA	NA
emc	girl	8	dF508	m0	10000	300000	24,1	131,3	1,54	1,45	1,41	yes	no	no	no	no	yes	2	1	0	0	0	patient	child 5-7	80	6-11 interviewer	patient	-0,807360844	90,27332305	-1,194802169	85,51167022	0,876424975	104,7501273	-1,396622542	68,54146916	0,941558442	74,3	75	100	100	100	100	87,5	57,1	64,3	100	57,1	60	100
emc	girl	8	dF508	m0	10000	300000	24,1	131,3	1,54	1,45	1,41	yes	no	no	no	no	yes	2	1	0	0	0	parents	parent 5-7	80	6-13 parents	parents	-0,807360844	90,27332305	-1,194802169	85,51167022	0,876424975	104,7501273	-1,396622542	68,54146916	0,941558442	86,5	70,8	100	100	100	100	100	64,3	82,1	100	92,9	100	50
emc	girl	8	dF508	m+3	10000	300000	24	131,9	1,66	1,5	2,42	yes	no	no	no	no	yes	2	0	0	0	0	patient	child 5-7	70	6-11 interviewer	patient	-0,65413568	92,16356013	-0,752334019	90,88415671	0,10325701	100,6048718	0,679495644	115,8214508	0,903614458	75	75	100	100	83,3	87,5	100	50	53,6	100	78,6	70	75
emc	girl	8	dF508	m+3	10000	300000	24	131,9	1,66	1,5	2,42	yes	no	no	no	no	yes	2	0	0	0	0	parents	parent 5-7	80	6-13 parents	parents	-0,65413568	92,16356013	-0,752334019	90,88415671	0,10325701	100,6048718	0,679495644	115,8214508	0,903614458	89,9	75	100	100	100	100	100	89,3	82,1	100	85,7	100	87,5
emc	girl	16	dF508	m-3	25000	375000	52,1	165,4	3,44	3,13	NA	NA	yes	no	no	no	NA	NA	NA	NA	NA	NA	patient	NA	NA	NA	patient	-0,631951462	92,60089456	-0,79568621	90,4012526	0,277556764	101,735483	NA	NA	0,909883721	NA	NA	NA	NA	NA	NA	NA	NA	NA	NA	NA	NA	NA
emc	girl	16	dF508	m0	25000	375000	52,5	165,5	3,01	2,67	4,13	yes	no	no	no	no	yes	5	3	0	5	1	parents	parent 13-18	60	nc too young/too old	parents	-1,811449146	78,53613409	-1,791990327	78,59948934	-0,120935696	99,21460378	0,143097231	103,0582682	0,887043189	78,7	75	85	83,3	100	75	93,8	64,3	83,9	100	71,4	80	75
emc	girl	16	dF508	m0	25000	375000	52,5	165,5	3,01	2,67	4,13	yes	no	no	no	no	yes	5	3	0	5	1	patient	child 13-18	68	14 and older	patient	-1,811449146	78,53613409	-1,791990327	78,59948934	-0,120935696	99,21460378	0,143097231	103,0582682	0,887043189	81,1	79,2	85	83,3	100	75	93,8	64,3	89,3	100	78,6	80	75
emc	girl	16	dF508	m+3	25000	300000	54,8	165,5	3,35	2,92	4,23	yes	no	no	no	no	yes	1	0	0	4	0	parents	parent 13-18	65	nc too young/too old	parents	-1,214195205	85,70256971	-1,057010263	87,25580424	-0,373343751	97,51413411	0,249726646	105,3539694	0,871641791	82,8	66,7	95	62,5	100	81,2	100	57,1	92,9	100	82,1	95	62,5
emc	girl	16	dF508	m+3	25000	300000	54,8	165,5	3,35	2,92	4,23	yes	no	no	no	no	yes	1	0	0	4	0	patient	child 13-18	75	14 and older	patient	-1,214195205	85,70256971	-1,057010263	87,25580424	-0,373343751	97,51413411	0,249726646	105,3539694	0,871641791	79,7	58,3	100	75	100	87,5	100	39,3	82,1	100	71,4	100	87,5
emc	girl	10	dF508	m-3	10000	220000	30,6	132,8	1,72	1,51	2,34	NA	no	no	no	no	NA	NA	NA	NA	NA	NA	patient	NA	NA	NA	patient	-1,125696859	86,73742816	-1,042434318	87,80922065	-0,284842332	98,23187952	-0,025358091	99,43761585	0,877906977	NA	NA	NA	NA	NA	NA	NA	NA	NA	NA	NA	NA	NA
emc	girl	10	dF508	m0	10000	220000	30,9	134,3	1,8	1,61	2,23	yes	no	no	no	no	yes	2	1	0	0	0	parents	parent 8-12	98	6-13 parents	parents	-0,894343149	89,49536496	-0,952711377	88,85696402	0,029025663	100,1748558	-0,366186053	91,9705993	0,894444444	91,2	100	100	58,3	100	100	100	96,4	91,1	100	92,9	100	75
emc	girl	10	dF508	m0	10000	220000	30,9	134,3	1,8	1,61	2,23	yes	no	no	no	no	yes	2	1	0	0	0	patient	child 8-12	100	6-11 interviewer	patient	-0,894343149	89,49536496	-0,952711377	88,85696402	0,029025663	100,1748558	-0,366186053	91,9705993	0,894444444	94,9	91,7	100	58,3	100	100	100	100	100	100	100	100	100
emc	girl	11	dF508	m+3	10000	220000	31,9	135,1	1,98	1,72	NA	yes	no	no	no	no	yes	3	1	0	0	0	parents	parent 8-12	90	6-13 parents	parents	-0,551510065	93,54681174	-0,369112456	95,65681473	-0,4278088	97,29568329	NA	NA	0,868686869	93,2	95,8	100	100	100	100	100	92,9	85,7	100	89,3	100	100
emc	girl	11	dF508	m+3	10000	220000	31,9	135,1	1,98	1,72	NA	yes	no	no	no	no	yes	3	1	0	0	0	patient	child 8-12	100	6-11 interviewer	patient	-0,551510065	93,54681174	-0,369112456	95,65681473	-0,4278088	97,29568329	NA	NA	0,868686869	97,3	95,8	100	100	100	93,8	93,8	96,4	98,2	100	100	100	100
[truncated: 33 more columns]
